# Supplementary material for: Chaihu-Shugan-San Reinforces CYP3A4 Expression via Pregnane X Receptor in Depressive Treatment of Liver-Qi Stagnation Syndrome
Source: Evid Based Complement Alternat Med. 2019 Oct 31;2019:9781675. doi: 10.1155/2019/9781675 (PMC6875207; doi:10.1155/2019/9781675)
Supplement: Supplementary Materials — Supplementary file 1: the quality control of CSS by using UPLC. Supplementary file 2: sequencing verification; the expression plasmids (PXR and CYP3A4) were sequence verified by DNA sequencing. Supplementary file 3: the compounds of herbs of CSS with oral bioavailability (OB) ≥ 30% and druglikeness index (DL) ≥ 0.18 as potential active compounds were derived from the database TCMSP. Supplementary file 4: the candidate targets for all the compounds in CSS from TCMSP and UniPort databases and KEGG pathway enrichment analysis result of CSS. Figure S5: bioinformatics analysis by BATMAN-TCM combined with KEGG to obtain the potential representative compounds of CSS in LQS of depression. Table S5: KEGG pathway enrichment analysis result of CSS by BATMAN-TCM. [file 9781675.f1.zip › 9781675.f1/supplementary file 4.xlsx]

## Sheet: targets
(3S,5R,8R,9R,10S,14S)-3,17-dihydroxy-4,4,8,10,14-pentamethyl-2,3,5,6,7,9-hexahydro-1H-cyclopenta[a]phenanthrene-15,16-dione	PGR	DrugBank
(3S,5R,8R,9R,10S,14S)-3,17-dihydroxy-4,4,8,10,14-pentamethyl-2,3,5,6,7,9-hexahydro-1H-cyclopenta[a]phenanthrene-15,17-dione	NR3C2	DrugBank
paeoniflorgenone	GABRA1	DrugBank
paeoniflorin	CD14	N/A
paeoniflorin	LBP	N/A
Mairin	PGR	DrugBank
beta-sitosterol	PGR	DrugBank
beta-sitosterol	NCOA6	DrugBank
beta-sitosterol	PTGS1	DrugBank
beta-sitosterol	PTGS2	DrugBank
beta-sitosterol	HSP90	DrugBank
beta-sitosterol	PIK3C	DrugBank
beta-sitosterol	KCNH	DrugBank
beta-sitosterol	PKACA	DrugBank
beta-sitosterol	DRD1	DrugBank
beta-sitosterol	CHRM3	DrugBank
beta-sitosterol	CHRM1	DrugBank
beta-sitosterol	SCN5A	DrugBank
beta-sitosterol	GABRA2	DrugBank
beta-sitosterol	CHRM4	DrugBank
beta-sitosterol	PDE3A	DrugBank
beta-sitosterol	HTR2A	DrugBank
beta-sitosterol	GABRA5	DrugBank
beta-sitosterol	ADRA1A	DrugBank
beta-sitosterol	GABRA3	DrugBank
beta-sitosterol	CHRM2	DrugBank
beta-sitosterol	ADRA1B	DrugBank
beta-sitosterol	ADRB2	DrugBank
beta-sitosterol	CHRNA2	DrugBank
beta-sitosterol	SLC6A4	DrugBank
beta-sitosterol	OPRM1	DrugBank
beta-sitosterol	GABRA1	DrugBank
beta-sitosterol	CHRNA7	DrugBank
beta-sitosterol	SFOMI	DrugBank
beta-sitosterol	BCL2	DrugBank
beta-sitosterol	BAX	N/A
beta-sitosterol	CASP9	N/A
beta-sitosterol	JUN	DrugBank
beta-sitosterol	CASP3	N/A
beta-sitosterol	CASP8	N/A
beta-sitosterol	PRKCD	N/A
beta-sitosterol	TGFB1	N/A
beta-sitosterol	PON1	DrugBank
beta-sitosterol	MAP2	DrugBank
sitosterol	PGR	DrugBank
sitosterol	NCOA2	DrugBank
sitosterol	NR3C2	DrugBank
kaempferol	NOS2	DrugBank
kaempferol	PTGS1	DrugBank
kaempferol	AR	DrugBank
kaempferol	PPARG	DrugBank
kaempferol	PTGS2	DrugBank
kaempferol	HSP90	DrugBank
kaempferol	PIK3CG	DrugBank
kaempferol	PRKACA MRNA	DrugBank
kaempferol	NCOA2	DrugBank
kaempferol	DPP4	DrugBank
kaempferol	PRSS1	DrugBank
kaempferol	PGR	DrugBank
kaempferol	THB	DrugBank
kaempferol	CHRM1	DrugBank
kaempferol	NOS3	DrugBank
kaempferol	GABRA2	DrugBank
kaempferol	ACHE	DrugBank
kaempferol	SLC6A2	DrugBank
kaempferol	CHRM2	DrugBank
kaempferol	ADRA1B	DrugBank
kaempferol	GABRA1	DrugBank
kaempferol	TOP2	DrugBank
kaempferol	F7	DrugBank
kaempferol	CALM	DrugBank
kaempferol	RELA	N/A
kaempferol	IKBKB	N/A
kaempferol	AKT1	N/A
kaempferol	BCL2	DrugBank
kaempferol	BAX	N/A
kaempferol	TNF	DrugBank
kaempferol	JUN	DrugBank
kaempferol	AHSA1	N/A
kaempferol	CASP3	N/A
kaempferol	MAPK8	DrugBank
kaempferol	XDH	DrugBank
kaempferol	MMP1	DrugBank
kaempferol	STAT1	N/A
kaempferol	CDC2	DrugBank
kaempferol	PPARG	N/A
kaempferol	HMOX1	DrugBank
kaempferol	CYP3A4	DrugBank
kaempferol	CYP1A2	DrugBank
kaempferol	CYP1A1	N/A
kaempferol	ICAM1	N/A
kaempferol	SELE	DrugBank
kaempferol	VCAM1	DrugBank
kaempferol	NR1I2	N/A
kaempferol	CYP1B1	N/A
kaempferol	ALOX5	DrugBank
kaempferol	HAS2	N/A
kaempferol	GSTP1	DrugBank
kaempferol	AHR	DrugBank
kaempferol	PSMD3	N/A
kaempferol	SLC2A4	N/A
kaempferol	NR1I3	N/A
kaempferol	IGF1R	DrugBank
kaempferol	DIO1	N/A
kaempferol	PPP3CA	DrugBank
kaempferol	PRXC1A	N/A
kaempferol	GSTM1	DrugBank
kaempferol	GSTM2	DrugBank
kaempferol	AKR1C3	DrugBank
kaempferol	SLPI	N/A
(+)-catechin
(+)-catechin	PTGS1	DrugBank
(+)-catechin	ESR1	DrugBank
(+)-catechin	PTGS2	DrugBank
(+)-catechin	HSP90	DrugBank
(+)-catechin	BLA	DrugBank
(+)-catechin	PRKACA MRNA	DrugBank
(+)-catechin	NCOA2	DrugBank
(+)-catechin	CALM	DrugBank
(+)-catechin	RXRA	DrugBank
(+)-catechin	CAT	DrugBank
(+)-catechin	HAS2	N/A
Linoleyl acetate	PTGS1	DrugBank
Linoleyl acetate	PTGS2	DrugBank
Linoleyl acetate	NCOA2	DrugBank
Linoleyl acetate	RXRA	DrugBank
Baicalin	F10A	DrugBank
Baicalin	PTPNI MRNA	DrugBank
Stigmasterol	PGR	DrugBank
Stigmasterol	NR3C2	DrugBank
Stigmasterol	NCOA2	DrugBank
Stigmasterol	ADH1C	DrugBank
Stigmasterol	IGHG1	DrugBank
Stigmasterol	RXRA	DrugBank
Stigmasterol	NCOA1	DrugBank
Stigmasterol	PTGS1	DrugBank
Stigmasterol	PTGS2	DrugBank
Stigmasterol	ADRA2A	DrugBank
Stigmasterol	SLC6A2	DrugBank
Stigmasterol	SLC6A3	DrugBank
Stigmasterol	ADRB2	DrugBank
Stigmasterol	AKR1B1	DrugBank
Stigmasterol	PLAU	DrugBank
Stigmasterol	LTA4H	DrugBank
Stigmasterol	MAOB	DrugBank
Stigmasterol	MAOA	DrugBank
Stigmasterol	PRKACA MRNA	DrugBank
Stigmasterol	CTRB1	DrugBank
Stigmasterol	CHRM3	DrugBank
Stigmasterol	CHRM1	DrugBank
Stigmasterol	ADRB1	DrugBank
Stigmasterol	SCN5A	DrugBank
Stigmasterol	HTR2A	DrugBank
Stigmasterol	ADRA1A	DrugBank
Stigmasterol	GABRA3	DrugBank
Stigmasterol	CHRM2	DrugBank
Stigmasterol	ADRA1B	DrugBank
Stigmasterol	GABRA1	DrugBank
Stigmasterol	CHRNA7	DrugBank
3,5,6,7-tetramethoxy-2-(3,4,5-trimethoxyphenyl)chromone
3,5,6,7-tetramethoxy-2-(3,4,6-trimethoxyphenyl)chromone	THB	DrugBank
3,5,6,7-tetramethoxy-2-(3,4,7-trimethoxyphenyl)chromone	ESR1	DrugBank
3,5,6,7-tetramethoxy-2-(3,4,8-trimethoxyphenyl)chromone	AR	DrugBank
3,5,6,7-tetramethoxy-2-(3,4,9-trimethoxyphenyl)chromone	F10A	DrugBank
3,5,6,7-tetramethoxy-2-(3,4,10-trimethoxyphenyl)chromone	PTGS2	DrugBank
3,5,6,7-tetramethoxy-2-(3,4,11-trimethoxyphenyl)chromone	F7	DrugBank
3,5,6,7-tetramethoxy-2-(3,4,12-trimethoxyphenyl)chromone	ACHE	DrugBank
3,5,6,7-tetramethoxy-2-(3,4,13-trimethoxyphenyl)chromone	TOP2	DrugBank
3,5,6,7-tetramethoxy-2-(3,4,14-trimethoxyphenyl)chromone	ESR2	DrugBank
3,5,6,7-tetramethoxy-2-(3,4,15-trimethoxyphenyl)chromone	PRSS1	DrugBank
3,5,6,7-tetramethoxy-2-(3,4,16-trimethoxyphenyl)chromone	NCOA2	DrugBank
3,5,6,7-tetramethoxy-2-(3,4,17-trimethoxyphenyl)chromone	CALM	DrugBank
Areapillin	NOS2	DrugBank
Areapillin	THB	DrugBank
Areapillin	AR	DrugBank
Areapillin	SCN5A	DrugBank
Areapillin	F10A	DrugBank
Areapillin	PTGS2	DrugBank
Areapillin	F7	DrugBank
Areapillin	PTPN1 MRNA	DrugBank
Areapillin	TOP2	DrugBank
Areapillin	ESR2	DrugBank
Areapillin	DPP4	DrugBank
Areapillin	HSP90	DrugBank
Areapillin	IGHG1	DrugBank
Areapillin	PRSS1	DrugBank
Areapillin	NCOA2	DrugBank
Areapillin	NCOA1	DrugBank
Areapillin	CALM	DrugBank
Cubebin	PTGS1	DrugBank
Cubebin	F10A	DrugBank
Cubebin	PTGS2	DrugBank
Cubebin	ADRB2	DrugBank
Cubebin	HSP90	DrugBank
Longikaurin A	CHRM1	DrugBank
Longikaurin A	GABRA2	DrugBank
Longikaurin A	GABRA3	DrugBank
Longikaurin A	CHRM2	DrugBank
Longikaurin A	PRSS1	DrugBank
Longikaurin A	GABRA6
(+)-Anomalin	THB	DrugBank
(+)-Anomalin	KCNA2	DrugBank
(+)-Anomalin	F10A	DrugBank
(+)-Anomalin	PTGS2	DrugBank
(+)-Anomalin	TOP2	DrugBank
(+)-Anomalin	DPP4	DrugBank
α-spinasterol	PGR	DrugBank
α-spinasterol	NR3C2	DrugBank
α-spinasterol	NCOA2	DrugBank
naringenin
naringenin	PTGS1	DrugBank
naringenin	ESR1	DrugBank
naringenin	PTGS2	DrugBank
naringenin	HSP90	DrugBank
naringenin	BLA	DrugBank
naringenin	PRKACA MRNA	DrugBank
naringenin	PIK3CG	DrugBank
naringenin	RELA	N/A
naringenin	AKT1	N/A
naringenin	BCL2	DrugBank
naringenin	MAPK3	DrugBank
naringenin	MAPK1	DrugBank
naringenin	CASP-3	N/A
naringenin	FASN	DrugBank
naringenin	LDLR	DrugBank
naringenin	BAD	N/A
naringenin	SOD1	DrugBank
naringenin	CAT	DrugBank
naringenin	PPARG	N/A
naringenin	MTTP	N/A
naringenin	APOB	N/A
naringenin	PLB1	N/A
naringenin	HMGCR	DrugBank
naringenin	CYP19A1	N/A
naringenin	GSTP1	DrugBank
naringenin	UGT1A1	N/A
naringenin	PPARA	N/A
naringenin	SREBF1	N/A
naringenin	GSR	DrugBank
naringenin	ABCC1	DrugBank
naringenin	ADIPOQ	N/A
naringenin	SOAT2	N/A
naringenin	AKR1C1	DrugBank
naringenin	GOT1	DrugBank
naringenin	ABAT	DrugBank
naringenin	CES1	N/A
naringenin	SOAT1	DrugBank
5,7-dihydroxy-2-(3-hydroxy-4-methoxyphenyl)chroman-4-one	PTGS1	DrugBank
5,7-dihydroxy-2-(3-hydroxy-4-methoxyphenyl)chroman-5-one	PTGS2	DrugBank
5,7-dihydroxy-2-(3-hydroxy-4-methoxyphenyl)chroman-6-one	HSP90	DrugBank
5,7-dihydroxy-2-(3-hydroxy-4-methoxyphenyl)chroman-7-one	PRKACA MRNA	DrugBank
5,7-dihydroxy-2-(3-hydroxy-4-methoxyphenyl)chroman-8-one	CALM	DrugBank
5,7-dihydroxy-2-(3-hydroxy-4-methoxyphenyl)chroman-9-one	SCN5A	DrugBank
5,7-dihydroxy-2-(3-hydroxy-4-methoxyphenyl)chroman-10-one	PIK3CG	DrugBank
5,7-dihydroxy-2-(3-hydroxy-4-methoxyphenyl)chroman-11-one	NCOA2	DrugBank
5,7-dihydroxy-2-(3-hydroxy-4-methoxyphenyl)chroman-12-one	NCOA1	DrugBank
5,7-dihydroxy-2-(3-hydroxy-4-methoxyphenyl)chroman-13-one	TOP2	DrugBank
Citromitin	KCNA2	DrugBank
Citromitin	SCN5A	DrugBank
Citromitin	F10A	DrugBank
Citromitin	PTGS2	DrugBank
Citromitin	F7	DrugBank
Citromitin	TOP2	DrugBank
Citromitin	HSP90	DrugBank
Citromitin	NCOA2	DrugBank
Citromitin	KCNMA1	DrugBank
Citromitin	CALM	DrugBank
nobiletin	NOS2	DrugBank
nobiletin	PTGS1	DrugBank
nobiletin	THB	DrugBank
nobiletin	KCNA2	DrugBank
nobiletin	ESR1	DrugBank
nobiletin	AR	DrugBank
nobiletin	PPARG	DrugBank
nobiletin	F10A	DrugBank
nobiletin	PTGS2	DrugBank
nobiletin	F7	DrugBank
nobiletin	PTPN1 MRNA	DrugBank
nobiletin	TOP2	DrugBank
nobiletin	ESR2	DrugBank
nobiletin	DPP4	DrugBank
nobiletin	HSP90	DrugBank
nobiletin	CHEK1	DrugBank
nobiletin	PRSS1	DrugBank
nobiletin	NCOA2	DrugBank
nobiletin	KCNMA1	DrugBank
nobiletin	CALM	DrugBank
nobiletin	GSK3B	DrugBank
nobiletin	SCN5A	DrugBank
nobiletin	BCL2	DrugBank
nobiletin	BAX	N/A
nobiletin	CASP9	N/A
nobiletin	MMP9	N/A
nobiletin	JUN	DrugBank
nobiletin	TP53	DrugBank
nobiletin	MAPK8	DrugBank
nobiletin	TIMP1	N/A
nobiletin	PPARG	N/A
nobiletin	CREB1	N/A
nobiletin	PLA2G4A	DrugBank
nobiletin	CD163	N/A
nobiletin	EPHB2	N/A
Mandenol	PTGS1	DrugBank
Mandenol	PTGS2	DrugBank
Mandenol	NCOA2	DrugBank
Myricanone
Myricanone	NOS2	DrugBank
Myricanone	PTGS1	DrugBank
Myricanone	THB	DrugBank
Myricanone	KCNA2	DrugBank
Myricanone	ESR1	DrugBank
Myricanone	AR	DrugBank
Myricanone	SCN5A	DrugBank
Myricanone	PPARG	DrugBank
Myricanone	PTGS2	DrugBank
Myricanone	F7	DrugBank
Myricanone	KDR	DrugBank
Myricanone	RXRA	DrugBank
Myricanone	PDE3A	DrugBank
Myricanone	ADRB2	DrugBank
Myricanone	ESR2	DrugBank
Myricanone	DPP4	DrugBank
Myricanone	MAPK14	DrugBank
Myricanone	GSK3B	DrugBank
Myricanone	HSP90	DrugBank
Myricanone	CDK2	DrugBank
Myricanone	CHEK1	DrugBank
Myricanone	IGHG1	DrugBank
Myricanone	PIM1	DrugBank
Myricanone	CCNA2	DrugBank
Myricanone	NCOA1	DrugBank
	THB	DrugBank
Perlolyrine	PTGS2	DrugBank
Perlolyrine	RXRA	DrugBank
Perlolyrine	PRKACA MRNA	DrugBank
wallichilide	PTGS2	DrugBank
wallichilide	NR3C2	DrugBank
wallichilide	NR3C1	DrugBank
wallichilide	NCOA2	DrugBank
FA	CDK2	DrugBank
FA	THB	DrugBank
FA	GSK3B	DrugBank
Marmin	PTGS2	DrugBank
Marmin	CA2	DrugBank
Marmin	PDE3A	DrugBank
Marmin	ADRB2	DrugBank
Hesperetin	PTGS1	DrugBank
Hesperetin	SCN5A	DrugBank
Hesperetin	PTGS2	DrugBank
Hesperetin	HSP90	DrugBank
Hesperetin	PIK3CG	DrugBank
Hesperetin	PRKACA MRNA	DrugBank
Hesperetin	NCOA2	DrugBank
Hesperetin	NCOA1	DrugBank
Hesperetin	CALM	DrugBank
nobiletin
stigmasterol glucoside_qt	PGR	DrugBank
stigmasterol glucoside_qt	NCOA2	DrugBank
sugeonyl acetate	PTGS2	DrugBank
sugeonyl acetate	CHRM2	DrugBank
sugeonyl acetate	GABRA1	DrugBank
sugeonyl acetate	CHRNA7	DrugBank
sugeonyl acetate	GRIA2	DrugBank
sugeonyl acetate	NCOA2	DrugBank
sugeonyl acetate	GABRA6	DrugBank
luteolin	PTGS1	DrugBank
luteolin	AR	DrugBank
luteolin	PTGS2	DrugBank
luteolin	HSP90	DrugBank
luteolin	PRSS1	DrugBank
luteolin	NCOA2	DrugBank
luteolin	PRKACA MRNA	DrugBank
luteolin	DPP4	DrugBank
luteolin	PIK3CG	DrugBank
luteolin	RELA	N/A
luteolin	EGFR	DrugBank
luteolin	AKT1	N/A
luteolin	VEGFA	DrugBank
luteolin	CCND1	N/A
luteolin	BCL2L1	N/A
luteolin	CDKN1	N/A
luteolin	CASP9	N/A
luteolin	MMP2	DrugBank
luteolin	MMP9	N/A
luteolin	MAPK1	DrugBank
luteolin	IL10	N/A
luteolin	RB1	DrugBank
luteolin	CDK4	DrugBank
luteolin	TNF	DrugBank
luteolin	JUN	DrugBank
luteolin	IL6	DrugBank
luteolin	CASP-3	N/A
luteolin	TP53	DrugBank
luteolin	NFKBIA	N/A
luteolin	XDH	DrugBank
luteolin	TOP1	DrugBank
luteolin	MDM2	N/A
luteolin	APP	DrugBank
luteolin	MMP1	DrugBank
luteolin	PCNA	N/A
luteolin	ERBB2	N/A
luteolin	PPARG	N/A
luteolin	HO1	DrugBank
luteolin	CASP7	DrugBank
luteolin	ICAM1	N/A
luteolin	MCL1	N/A
luteolin	BIRC5	N/A
luteolin	IL2	DrugBank
luteolin	CCNB1	N/A
luteolin	TYR	N/A
luteolin	IFNG	DrugBank
luteolin	IL4	N/A
luteolin	TOP2A	N/A
luteolin	GSTP1	DrugBank
luteolin	BIRC4	N/A
luteolin	SLC2A4	N/A
luteolin	INSR	DrugBank
luteolin	CD40LG	N/A
luteolin	PTGES	N/A
luteolin	NUF2	N/A
luteolin	ADCY2	N/A
luteolin	MET	DrugBank
quercetin	PTGS1	DrugBank
quercetin	AR	DrugBank
quercetin	PPARG	DrugBank
quercetin	PTGS2	DrugBank
quercetin	HSP90	DrugBank
quercetin	PIK3CG	DrugBank
quercetin	NCOA2	DrugBank
quercetin	DPP4	DrugBank
quercetin	AKR1B1	DrugBank
quercetin	PRSS1	DrugBank
quercetin	TOP2	DrugBank
quercetin	THB	DrugBank
quercetin	KCNA2	DrugBank
quercetin	SCN5A	DrugBank
quercetin	F10A	DrugBank
quercetin	ADRB2	DrugBank
quercetin	MMP3	DrugBank
quercetin	PRKACA MRNA	DrugBank
quercetin	F7	DrugBank
quercetin	NOS3	DrugBank
quercetin	RXRA	DrugBank
quercetin	ACHE	DrugBank
quercetin	GABRA1	DrugBank
quercetin	MAOB	DrugBank
quercetin	RELA	N/A
quercetin	EGFR	DrugBank
quercetin	AKT1	N/A
quercetin	VEGFA	DrugBank
quercetin	CCND1	N/A
quercetin	BCL2	DrugBank
quercetin	BCL2L1	N/A
quercetin	FOS	N/A
quercetin	CDKN1	N/A
quercetin	EIF6	N/A
quercetin	BAX	N/A
quercetin	CASP9	N/A
quercetin	PLAU	DrugBank
quercetin	MMP2	DrugBank
quercetin	MMP9	N/A
quercetin	MAPK1	DrugBank
quercetin	IL10	N/A
quercetin	EGF	DrugBank
quercetin	RB1	DrugBank
quercetin	TNF	DrugBank
quercetin	JUN	DrugBank
quercetin	IL6	DrugBank
quercetin	CDKN2A	N/A
quercetin	AHSA1	N/A
quercetin	CASP-3	N/A
quercetin	TP53	DrugBank
quercetin	ELK1	N/A
quercetin	NFKBIA	N/A
quercetin	POR	DrugBank
quercetin	ODC1	DrugBank
quercetin	XDH	DrugBank
quercetin	CASP8	N/A
quercetin	TOP1	DrugBank
quercetin	RAF1	N/A
quercetin	SOD1	DrugBank
quercetin	PRKCA	N/A
quercetin	MMP1	DrugBank
quercetin	HIF1A	N/A
quercetin	STAT1	N/A
quercetin	RUNX1T1	N/A
quercetin	HERC5	N/A
quercetin	CDC2	DrugBank
quercetin	78 KDA GLUCOSE-REGULATED PROTEIN	DrugBank
quercetin	ERBB2	N/A
quercetin	PPARG	N/A
quercetin	ACACA	DrugBank
quercetin	HO1	DrugBank
quercetin	CYP3A4	DrugBank
quercetin	CYP1A2	DrugBank
quercetin	CAV1	N/A
quercetin	MYC	N/A
quercetin	F3	DrugBank
quercetin	GJA1	DrugBank
quercetin	CYP1A1	N/A
quercetin	ICAM1	N/A
quercetin	IL1B	DrugBank
quercetin	CCL2	DrugBank
quercetin	SELE	DrugBank
quercetin	VCAM1	DrugBank
quercetin	PTGER3	DrugBank
quercetin	CXCL8	N/A
quercetin	PRKCB	N/A
quercetin	BIRC5	N/A
quercetin	DUOX2	N/A
quercetin	NOS3	N/A
quercetin	HSPB1	N/A
quercetin	TGFB1	N/A
quercetin	SULT1E1	DrugBank
quercetin	MGAM	DrugBank
quercetin	IL2	DrugBank
quercetin	NR1I2	N/A
quercetin	CYP1B1	N/A
quercetin	CCNB1	N/A
quercetin	PLAT	DrugBank
quercetin	THBD	DrugBank
quercetin	SERPINE1	N/A
quercetin	COL1A1	DrugBank
quercetin	IFNG	DrugBank
quercetin	ALOX5	DrugBank
quercetin	PTEN	N/A
quercetin	IL1A	N/A
quercetin	MPO	DrugBank
quercetin	TOP2A	N/A
quercetin	NCF1	N/A
quercetin	NCF1	N/A
quercetin	HAS2	N/A
quercetin	GSTP1	DrugBank
quercetin	NFE2L2	N/A
quercetin	NQO1	DrugBank
quercetin	PARP1	N/A
quercetin	AHR	DrugBank
quercetin	PSMD3	N/A
quercetin	SLC2A4	N/A
quercetin	COL3A1	DrugBank
quercetin	GYRB	DrugBank
quercetin	C-X-C MOTIF CHEMOKINE 11	N/A
quercetin	C-X-C MOTIF CHEMOKINE 2	N/A
quercetin	DCAF5	N/A
quercetin	NR1I3	N/A
quercetin	CHEK2	N/A
quercetin	INSR	DrugBank
quercetin	CLDN4	N/A
quercetin	PPARA	N/A
quercetin	PPARD	N/A
quercetin	HSF1	N/A
quercetin	CRP	N/A
quercetin	C-X-C MOTIF CHEMOKINE 10	N/A
quercetin	CHUK	N/A
quercetin	SPP1	N/A
quercetin	RUNX2	N/A
quercetin	RASSF1	N/A
quercetin	E2F1	N/A
quercetin	E2F2	N/A
quercetin	ACPP	DrugBank
quercetin	CTSD	DrugBank
quercetin	IGFBP3	N/A
quercetin	IGF2	N/A
quercetin	CD40LG	N/A
quercetin	IRF1	N/A
quercetin	ERBB3	N/A
quercetin	PON1	DrugBank
quercetin	DIO1	N/A
quercetin	PCOLCE	N/A
quercetin	NPEPPS	N/A
quercetin	HK2	N/A
quercetin	NKX3-1	N/A
quercetin	RASA1	N/A
quercetin	PRXC1A	N/A
quercetin	GSTM1	DrugBank
quercetin	GSTM2	DrugBank
euchrenone	NOS2	DrugBank
euchrenone	KCNA2	DrugBank
euchrenone	ESR1	DrugBank
euchrenone	SCN5A	DrugBank
euchrenone	F10A	DrugBank
euchrenone	PTGS2	DrugBank
euchrenone	ESR2	DrugBank
euchrenone	BACE	DrugBank
euchrenone	PIM1	DrugBank
euchrenone	CALM	DrugBank
5,7-dihydroxy-3-(4-methoxyphenyl)-8-(3-methylbut-2-enyl)chromone	NOS2	DrugBank
5,7-dihydroxy-3-(4-methoxyphenyl)-8-(3-methylbut-3-enyl)chromone	KCNA2	DrugBank
5,7-dihydroxy-3-(4-methoxyphenyl)-8-(3-methylbut-4-enyl)chromone	ESR1	DrugBank
5,7-dihydroxy-3-(4-methoxyphenyl)-8-(3-methylbut-5-enyl)chromone	AR	DrugBank
5,7-dihydroxy-3-(4-methoxyphenyl)-8-(3-methylbut-6-enyl)chromone	PPARG	DrugBank
5,7-dihydroxy-3-(4-methoxyphenyl)-8-(3-methylbut-7-enyl)chromone	F10A	DrugBank
5,7-dihydroxy-3-(4-methoxyphenyl)-8-(3-methylbut-8-enyl)chromone	PTGS2	DrugBank
5,7-dihydroxy-3-(4-methoxyphenyl)-8-(3-methylbut-9-enyl)chromone	TOP2	DrugBank
5,7-dihydroxy-3-(4-methoxyphenyl)-8-(3-methylbut-10-enyl)chromone	ESR2	DrugBank
5,7-dihydroxy-3-(4-methoxyphenyl)-8-(3-methylbut-11-enyl)chromone	DPP4	DrugBank
5,7-dihydroxy-3-(4-methoxyphenyl)-8-(3-methylbut-12-enyl)chromone	MAPK14	DrugBank
5,7-dihydroxy-3-(4-methoxyphenyl)-8-(3-methylbut-13-enyl)chromone	GSK3B	DrugBank
5,7-dihydroxy-3-(4-methoxyphenyl)-8-(3-methylbut-14-enyl)chromone	HSP90	DrugBank
5,7-dihydroxy-3-(4-methoxyphenyl)-8-(3-methylbut-15-enyl)chromone	CDK2	DrugBank
5,7-dihydroxy-3-(4-methoxyphenyl)-8-(3-methylbut-16-enyl)chromone	CHEK1	DrugBank
5,7-dihydroxy-3-(4-methoxyphenyl)-8-(3-methylbut-17-enyl)chromone	PRSS1	DrugBank
5,7-dihydroxy-3-(4-methoxyphenyl)-8-(3-methylbut-18-enyl)chromone	PIM1	DrugBank
5,7-dihydroxy-3-(4-methoxyphenyl)-8-(3-methylbut-19-enyl)chromone	CCNA2	DrugBank
5,7-dihydroxy-3-(4-methoxyphenyl)-8-(3-methylbut-20-enyl)chromone	NCOA2	DrugBank
5,7-dihydroxy-3-(4-methoxyphenyl)-8-(3-methylbut-21-enyl)chromone	CALM	DrugBank
icos-5-enoic acid	NCOA2	DrugBank
gadelaidic acid	NCOA2	DrugBank
(2S)-2-[4-hydroxy-3-(3-methylbut-2-enyl)phenyl]-8,8-dimethyl-2,3-dihydropyrano[2,3-f]chromen-4-one	NOS2	DrugBank
(2S)-2-[4-hydroxy-3-(3-methylbut-2-enyl)phenyl]-8,8-dimethyl-2,3-dihydropyrano[2,3-f]chromen-5-one	KCNA2	DrugBank
(2S)-2-[4-hydroxy-3-(3-methylbut-2-enyl)phenyl]-8,8-dimethyl-2,3-dihydropyrano[2,3-f]chromen-6-one	ESR1	DrugBank
(2S)-2-[4-hydroxy-3-(3-methylbut-2-enyl)phenyl]-8,8-dimethyl-2,3-dihydropyrano[2,3-f]chromen-7-one	AR	DrugBank
(2S)-2-[4-hydroxy-3-(3-methylbut-2-enyl)phenyl]-8,8-dimethyl-2,3-dihydropyrano[2,3-f]chromen-8-one	PPARG	DrugBank
(2S)-2-[4-hydroxy-3-(3-methylbut-2-enyl)phenyl]-8,8-dimethyl-2,3-dihydropyrano[2,3-f]chromen-9-one	F10A	DrugBank
(2S)-2-[4-hydroxy-3-(3-methylbut-2-enyl)phenyl]-8,8-dimethyl-2,3-dihydropyrano[2,3-f]chromen-10-one	PTGS2	DrugBank
(2S)-2-[4-hydroxy-3-(3-methylbut-2-enyl)phenyl]-8,8-dimethyl-2,3-dihydropyrano[2,3-f]chromen-11-one	ESR2	DrugBank
(2S)-2-[4-hydroxy-3-(3-methylbut-2-enyl)phenyl]-8,8-dimethyl-2,3-dihydropyrano[2,3-f]chromen-12-one	MAPK14	DrugBank
(2S)-2-[4-hydroxy-3-(3-methylbut-2-enyl)phenyl]-8,8-dimethyl-2,3-dihydropyrano[2,3-f]chromen-13-one	GSK3B	DrugBank
(2S)-2-[4-hydroxy-3-(3-methylbut-2-enyl)phenyl]-8,8-dimethyl-2,3-dihydropyrano[2,3-f]chromen-14-one	PIM1	DrugBank
(2S)-2-[4-hydroxy-3-(3-methylbut-2-enyl)phenyl]-8,8-dimethyl-2,3-dihydropyrano[2,3-f]chromen-15-one	CALM	DrugBank
Isotrifoliol	NOS2	DrugBank
Isotrifoliol	ESR1	DrugBank
Isotrifoliol	AR	DrugBank
Isotrifoliol	PTGS2	DrugBank
Isotrifoliol	ESR2	DrugBank
Isotrifoliol	MAPK14	DrugBank
Isotrifoliol	GSK3B	DrugBank
Isotrifoliol	HSP90	DrugBank
Isotrifoliol	CDK2	DrugBank
Isotrifoliol	PIK3CG	DrugBank
Isotrifoliol	CHEK1	DrugBank
Isotrifoliol	PRKACA MRNA	DrugBank
Isotrifoliol	PIM1	DrugBank
Isotrifoliol	CCNA2	DrugBank
Phaseolinisoflavan	NOS2	DrugBank
Phaseolinisoflavan	CHRM1	DrugBank
Phaseolinisoflavan	ESR1	DrugBank
Phaseolinisoflavan	AR	DrugBank
Phaseolinisoflavan	SCN5A	DrugBank
Phaseolinisoflavan	PPARG	DrugBank
Phaseolinisoflavan	F10A	DrugBank
Phaseolinisoflavan	PTGS2	DrugBank
Phaseolinisoflavan	RXRA	DrugBank
Phaseolinisoflavan	ACHE	DrugBank
Phaseolinisoflavan	ADRA1B	DrugBank
Phaseolinisoflavan	ADRB2	DrugBank
Phaseolinisoflavan	ESR2	DrugBank
Phaseolinisoflavan	MAPK14	DrugBank
Phaseolinisoflavan	GSK3B	DrugBank
Phaseolinisoflavan	CDK2	DrugBank
Phaseolinisoflavan	CHEK1	DrugBank
Phaseolinisoflavan	PRSS1	DrugBank
Phaseolinisoflavan	PIM1	DrugBank
Phaseolinisoflavan	CCNA2	DrugBank
Phaseolinisoflavan	NCOA1	DrugBank
Phaseolinisoflavan	CALM	DrugBank
Kanzonol F	ESR1	DrugBank
Kanzonol F	AR	DrugBank
Kanzonol F	F10A	DrugBank
Kanzonol F	PTGS2	DrugBank
Kanzonol F	ESR2	DrugBank
Kanzonol F	PIM1	DrugBank
Kanzonol F	NCOA2	DrugBank
Kanzonol F	CALM	DrugBank
DFV	PTGS1	DrugBank
DFV	ESR1	DrugBank
DFV	PTGS2	DrugBank
DFV	RXRA	DrugBank
DFV	ADRB2	DrugBank
DFV	HSP90	DrugBank
DFV	PIK3CG	DrugBank
DFV	PRKACA MRNA	DrugBank
DFV	BLA	DrugBank
DFV	MAOB	DrugBank
DFV	SLC6A4	DrugBank
DFV	PKIA	DrugBank
Licocoumarone	ESR1	DrugBank
Licocoumarone	AR	DrugBank
Licocoumarone	ESR2	DrugBank
Licocoumarone	GSK3B	DrugBank
Licocoumarone	HSP90	DrugBank
Licocoumarone	CDK2	DrugBank
Licocoumarone	CCNA2	DrugBank
2-[(3R)-8,8-dimethyl-3,4-dihydro-2H-pyrano[6,5-f]chromen-3-yl]-5-methoxyphenol	NOS2	DrugBank
2-[(3R)-8,8-dimethyl-3,4-dihydro-2H-pyrano[6,5-f]chromen-3-yl]-6-methoxyphenol	PTGS1	DrugBank
2-[(3R)-8,8-dimethyl-3,4-dihydro-2H-pyrano[6,5-f]chromen-3-yl]-7-methoxyphenol	CHRM3	DrugBank
2-[(3R)-8,8-dimethyl-3,4-dihydro-2H-pyrano[6,5-f]chromen-3-yl]-8-methoxyphenol	KCNA2	DrugBank
2-[(3R)-8,8-dimethyl-3,4-dihydro-2H-pyrano[6,5-f]chromen-3-yl]-9-methoxyphenol	CHRM1	DrugBank
2-[(3R)-8,8-dimethyl-3,4-dihydro-2H-pyrano[6,5-f]chromen-3-yl]-10-methoxyphenol	ESR1	DrugBank
2-[(3R)-8,8-dimethyl-3,4-dihydro-2H-pyrano[6,5-f]chromen-3-yl]-11-methoxyphenol	AR	DrugBank
2-[(3R)-8,8-dimethyl-3,4-dihydro-2H-pyrano[6,5-f]chromen-3-yl]-12-methoxyphenol	SCN5A	DrugBank
2-[(3R)-8,8-dimethyl-3,4-dihydro-2H-pyrano[6,5-f]chromen-3-yl]-13-methoxyphenol	PPARG	DrugBank
2-[(3R)-8,8-dimethyl-3,4-dihydro-2H-pyrano[6,5-f]chromen-3-yl]-14-methoxyphenol	F10A	DrugBank
2-[(3R)-8,8-dimethyl-3,4-dihydro-2H-pyrano[6,5-f]chromen-3-yl]-15-methoxyphenol	PTGS2	DrugBank
2-[(3R)-8,8-dimethyl-3,4-dihydro-2H-pyrano[6,5-f]chromen-3-yl]-16-methoxyphenol	NOS3	DrugBank
2-[(3R)-8,8-dimethyl-3,4-dihydro-2H-pyrano[6,5-f]chromen-3-yl]-17-methoxyphenol	RXRA	DrugBank
2-[(3R)-8,8-dimethyl-3,4-dihydro-2H-pyrano[6,5-f]chromen-3-yl]-18-methoxyphenol	ACHE	DrugBank
2-[(3R)-8,8-dimethyl-3,4-dihydro-2H-pyrano[6,5-f]chromen-3-yl]-19-methoxyphenol	ADRA1B	DrugBank
2-[(3R)-8,8-dimethyl-3,4-dihydro-2H-pyrano[6,5-f]chromen-3-yl]-20-methoxyphenol	SLC6A3	DrugBank
2-[(3R)-8,8-dimethyl-3,4-dihydro-2H-pyrano[6,5-f]chromen-3-yl]-21-methoxyphenol	ADRB2	DrugBank
2-[(3R)-8,8-dimethyl-3,4-dihydro-2H-pyrano[6,5-f]chromen-3-yl]-22-methoxyphenol	ESR2	DrugBank
2-[(3R)-8,8-dimethyl-3,4-dihydro-2H-pyrano[6,5-f]chromen-3-yl]-23-methoxyphenol	MAPK14	DrugBank
2-[(3R)-8,8-dimethyl-3,4-dihydro-2H-pyrano[6,5-f]chromen-3-yl]-24-methoxyphenol	GSK3B	DrugBank
2-[(3R)-8,8-dimethyl-3,4-dihydro-2H-pyrano[6,5-f]chromen-3-yl]-25-methoxyphenol	CDK2	DrugBank
2-[(3R)-8,8-dimethyl-3,4-dihydro-2H-pyrano[6,5-f]chromen-3-yl]-26-methoxyphenol	CHEK1	DrugBank
2-[(3R)-8,8-dimethyl-3,4-dihydro-2H-pyrano[6,5-f]chromen-3-yl]-27-methoxyphenol	PRKACA MRNA	DrugBank
2-[(3R)-8,8-dimethyl-3,4-dihydro-2H-pyrano[6,5-f]chromen-3-yl]-28-methoxyphenol	RXRB	DrugBank
2-[(3R)-8,8-dimethyl-3,4-dihydro-2H-pyrano[6,5-f]chromen-3-yl]-29-methoxyphenol	PRSS1	DrugBank
2-[(3R)-8,8-dimethyl-3,4-dihydro-2H-pyrano[6,5-f]chromen-3-yl]-30-methoxyphenol	PIM1	DrugBank
2-[(3R)-8,8-dimethyl-3,4-dihydro-2H-pyrano[6,5-f]chromen-3-yl]-31-methoxyphenol	CCNA2	DrugBank
2-[(3R)-8,8-dimethyl-3,4-dihydro-2H-pyrano[6,5-f]chromen-3-yl]-32-methoxyphenol	NCOA2	DrugBank
2-[(3R)-8,8-dimethyl-3,4-dihydro-2H-pyrano[6,5-f]chromen-3-yl]-33-methoxyphenol	NCOA1	DrugBank
2-[(3R)-8,8-dimethyl-3,4-dihydro-2H-pyrano[6,5-f]chromen-3-yl]-34-methoxyphenol	KCNMA1	DrugBank
2-[(3R)-8,8-dimethyl-3,4-dihydro-2H-pyrano[6,5-f]chromen-3-yl]-35-methoxyphenol	CALM	DrugBank
Sigmoidin-B	ESR1	DrugBank
Sigmoidin-B	F10A	DrugBank
Sigmoidin-B	PTGS2	DrugBank
Sigmoidin-B	KDR	DrugBank
Sigmoidin-B	HSP90	DrugBank
Sigmoidin-B	CALM	DrugBank
(2S)-7-hydroxy-2-(4-hydroxyphenyl)-8-(3-methylbut-2-enyl)chroman-4-one	NOS2	DrugBank
(2S)-7-hydroxy-2-(4-hydroxyphenyl)-8-(3-methylbut-2-enyl)chroman-5-one	PTGS1	DrugBank
(2S)-7-hydroxy-2-(4-hydroxyphenyl)-8-(3-methylbut-2-enyl)chroman-6-one	ESR1	DrugBank
(2S)-7-hydroxy-2-(4-hydroxyphenyl)-8-(3-methylbut-2-enyl)chroman-7-one	SCN5A	DrugBank
(2S)-7-hydroxy-2-(4-hydroxyphenyl)-8-(3-methylbut-2-enyl)chroman-8-one	F10A	DrugBank
(2S)-7-hydroxy-2-(4-hydroxyphenyl)-8-(3-methylbut-2-enyl)chroman-9-one	PTGS2	DrugBank
(2S)-7-hydroxy-2-(4-hydroxyphenyl)-8-(3-methylbut-2-enyl)chroman-10-one	PDE3A	DrugBank
(2S)-7-hydroxy-2-(4-hydroxyphenyl)-8-(3-methylbut-2-enyl)chroman-11-one	ADRA1B	DrugBank
(2S)-7-hydroxy-2-(4-hydroxyphenyl)-8-(3-methylbut-2-enyl)chroman-12-one	ADRB2	DrugBank
(2S)-7-hydroxy-2-(4-hydroxyphenyl)-8-(3-methylbut-2-enyl)chroman-13-one	ESR2	DrugBank
(2S)-7-hydroxy-2-(4-hydroxyphenyl)-8-(3-methylbut-2-enyl)chroman-14-one	HSP90	DrugBank
(2S)-7-hydroxy-2-(4-hydroxyphenyl)-8-(3-methylbut-2-enyl)chroman-15-one	CALM	DrugBank
HMO	NOS2	DrugBank
HMO	PTGS1	DrugBank
HMO	CHRM1	DrugBank
HMO	ESR1	DrugBank
HMO	AR	DrugBank
HMO	SCN5A	DrugBank
HMO	PPARG	DrugBank
HMO	PTGS2	DrugBank
HMO	RXRA	DrugBank
HMO	PDE3A	DrugBank
HMO	SLC6A3	DrugBank
HMO	ADRB2	DrugBank
HMO	SLC6A4	DrugBank
HMO	ESR2	DrugBank
HMO	DPP4	DrugBank
HMO	MAPK14	DrugBank
HMO	GSK3B	DrugBank
HMO	CDK2	DrugBank
HMO	MAOB	DrugBank
HMO	CHEK1	DrugBank
HMO	PRKACA MRNA	DrugBank
HMO	IGHG1	DrugBank
HMO	PRSS1	DrugBank
HMO	PIM1	DrugBank
HMO	CCNA2	DrugBank
HMO	PKIA	DrugBank
HMO	CALM	DrugBank
7-Acetoxy-2-methylisoflavone	NOS2	DrugBank
7-Acetoxy-3-methylisoflavone	PTGS1	DrugBank
7-Acetoxy-4-methylisoflavone	THB	DrugBank
7-Acetoxy-5-methylisoflavone	ESR1	DrugBank
7-Acetoxy-6-methylisoflavone	AR	DrugBank
7-Acetoxy-7-methylisoflavone	SCN5A	DrugBank
7-Acetoxy-8-methylisoflavone	PPARG	DrugBank
7-Acetoxy-9-methylisoflavone	PTGS2	DrugBank
7-Acetoxy-10-methylisoflavone	NOS3	DrugBank
7-Acetoxy-11-methylisoflavone	RXRA	DrugBank
7-Acetoxy-12-methylisoflavone	ACHE	DrugBank
7-Acetoxy-13-methylisoflavone	PDE3A	DrugBank
7-Acetoxy-14-methylisoflavone	ADRA1B	DrugBank
7-Acetoxy-15-methylisoflavone	ADRB2	DrugBank
7-Acetoxy-16-methylisoflavone	ADRA1D	DrugBank
7-Acetoxy-17-methylisoflavone	GABRA1	DrugBank
7-Acetoxy-18-methylisoflavone	DPP4	DrugBank
7-Acetoxy-19-methylisoflavone	MAPK14	DrugBank
7-Acetoxy-20-methylisoflavone	GSK3B	DrugBank
7-Acetoxy-21-methylisoflavone	HSP90	DrugBank
7-Acetoxy-22-methylisoflavone	CDK2	DrugBank
7-Acetoxy-23-methylisoflavone	CHEK1	DrugBank
7-Acetoxy-24-methylisoflavone	PRSS1	DrugBank
7-Acetoxy-25-methylisoflavone	NCOA2	DrugBank
7-Acetoxy-26-methylisoflavone	CALM	DrugBank
Licoisoflavone B	NOS2	DrugBank
Licoisoflavone B	THB	DrugBank
Licoisoflavone B	ESR1	DrugBank
Licoisoflavone B	AR	DrugBank
Licoisoflavone B	PPARG	DrugBank
Licoisoflavone B	F10A	DrugBank
Licoisoflavone B	PTGS2	DrugBank
Licoisoflavone B	ACHE	DrugBank
Licoisoflavone B	TOP2	DrugBank
Licoisoflavone B	ESR2	DrugBank
Licoisoflavone B	GSK3B	DrugBank
Licoisoflavone B	CDK2	DrugBank
Licoisoflavone B	CHEK1	DrugBank
Licoisoflavone B	PRSS1	DrugBank
Licoisoflavone B	PIM1	DrugBank
Licoisoflavone B	CCNA2	DrugBank
Licoisoflavone B	CALM	DrugBank
6-prenylated eriodictyol	NOS2	DrugBank
7-prenylated eriodictyol	ESR1	DrugBank
8-prenylated eriodictyol	SCN5A	DrugBank
9-prenylated eriodictyol	F10A	DrugBank
10-prenylated eriodictyol	PTGS2	DrugBank
11-prenylated eriodictyol	F7	DrugBank
12-prenylated eriodictyol	HSP90	DrugBank
13-prenylated eriodictyol	CALM	DrugBank
(E)-1-(2,4-dihydroxyphenyl)-3-(2,2-dimethylchromen-6-yl)prop-2-en-1-one	NOS2	DrugBank
(E)-1-(2,4-dihydroxyphenyl)-3-(2,2-dimethylchromen-6-yl)prop-2-en-2-one	PTGS1	DrugBank
(E)-1-(2,4-dihydroxyphenyl)-3-(2,2-dimethylchromen-6-yl)prop-2-en-3-one	ESR1	DrugBank
(E)-1-(2,4-dihydroxyphenyl)-3-(2,2-dimethylchromen-6-yl)prop-2-en-4-one	AR	DrugBank
(E)-1-(2,4-dihydroxyphenyl)-3-(2,2-dimethylchromen-6-yl)prop-2-en-5-one	SCN5A	DrugBank
(E)-1-(2,4-dihydroxyphenyl)-3-(2,2-dimethylchromen-6-yl)prop-2-en-6-one	PPARG	DrugBank
(E)-1-(2,4-dihydroxyphenyl)-3-(2,2-dimethylchromen-6-yl)prop-2-en-7-one	F10A	DrugBank
(E)-1-(2,4-dihydroxyphenyl)-3-(2,2-dimethylchromen-6-yl)prop-2-en-8-one	PTGS2	DrugBank
(E)-1-(2,4-dihydroxyphenyl)-3-(2,2-dimethylchromen-6-yl)prop-2-en-9-one	CA2	DrugBank
(E)-1-(2,4-dihydroxyphenyl)-3-(2,2-dimethylchromen-6-yl)prop-2-en-10-one	RXRA	DrugBank
(E)-1-(2,4-dihydroxyphenyl)-3-(2,2-dimethylchromen-6-yl)prop-2-en-11-one	ADRA1B	DrugBank
(E)-1-(2,4-dihydroxyphenyl)-3-(2,2-dimethylchromen-6-yl)prop-2-en-12-one	ESR2	DrugBank
(E)-1-(2,4-dihydroxyphenyl)-3-(2,2-dimethylchromen-6-yl)prop-2-en-13-one	MAPK14	DrugBank
(E)-1-(2,4-dihydroxyphenyl)-3-(2,2-dimethylchromen-6-yl)prop-2-en-14-one	GSK3B	DrugBank
(E)-1-(2,4-dihydroxyphenyl)-3-(2,2-dimethylchromen-6-yl)prop-2-en-15-one	CDK2	DrugBank
(E)-1-(2,4-dihydroxyphenyl)-3-(2,2-dimethylchromen-6-yl)prop-2-en-16-one	CHEK1	DrugBank
(E)-1-(2,4-dihydroxyphenyl)-3-(2,2-dimethylchromen-6-yl)prop-2-en-17-one	PIM1	DrugBank
(E)-1-(2,4-dihydroxyphenyl)-3-(2,2-dimethylchromen-6-yl)prop-2-en-18-one	CCNA2	DrugBank
(E)-1-(2,4-dihydroxyphenyl)-3-(2,2-dimethylchromen-6-yl)prop-2-en-19-one	NCOA2	DrugBank
(E)-1-(2,4-dihydroxyphenyl)-3-(2,2-dimethylchromen-6-yl)prop-2-en-20-one	CALM	DrugBank
Inflacoumarin A	THB	DrugBank
Inflacoumarin A	ESR1	DrugBank
Inflacoumarin A	AR	DrugBank
Inflacoumarin A	PPARG	DrugBank
Inflacoumarin A	F10A	DrugBank
Inflacoumarin A	PTGS2	DrugBank
Inflacoumarin A	ADRB2	DrugBank
Inflacoumarin A	DPP4	DrugBank
Inflacoumarin A	HSP90	DrugBank
Inflacoumarin A	PRSS1	DrugBank
Inflacoumarin A	PIM1	DrugBank
Inflacoumarin A	NCOA2	DrugBank
Inflacoumarin A	CALM	DrugBank
Inflacoumarin A	PTGS1	DrugBank
Inflacoumarin A	SCN5A	DrugBank
licochalcone a	NOS2	DrugBank
licochalcone a	PTGS1	DrugBank
licochalcone a	CHRM1	DrugBank
licochalcone a	ESR1	DrugBank
licochalcone a	AR	DrugBank
licochalcone a	SCN5A	DrugBank
licochalcone a	PPARG	DrugBank
licochalcone a	F10A	DrugBank
licochalcone a	PTGS2	DrugBank
licochalcone a	CA2	DrugBank
licochalcone a	ADRA1B	DrugBank
licochalcone a	SLC6A3	DrugBank
licochalcone a	ESR2	DrugBank
licochalcone a	MAPK14	DrugBank
licochalcone a	GSK3B	DrugBank
licochalcone a	HSP90	DrugBank
licochalcone a	CDK2	DrugBank
licochalcone a	CHEK1	DrugBank
licochalcone a	PIM1	DrugBank
licochalcone a	CCNA2	DrugBank
licochalcone a	CALM	DrugBank
licochalcone a	ADRB2	DrugBank
licochalcone a	NCOA2	DrugBank
licochalcone a	RELA	N/A
licochalcone a	STAT3	N/A
licochalcone a	CCND1	N/A
licochalcone a	BCL2	DrugBank
licochalcone a	EIF6	N/A
licochalcone a	MAPK1	DrugBank
licochalcone a	RB1	DrugBank
licochalcone a	CDK4	DrugBank
licochalcone a	FOSL2	N/A
(-)-Medicocarpin	PTGS2	DrugBank
(-)-Medicocarpin	ACHE
Glycyrrhiza flavonol A	NOS2	DrugBank
Glycyrrhiza flavonol A	ESR1	DrugBank
Glycyrrhiza flavonol A	AR	DrugBank
Glycyrrhiza flavonol A	F10A	DrugBank
Glycyrrhiza flavonol A	PTGS2	DrugBank
Glycyrrhiza flavonol A	F7	DrugBank
Glycyrrhiza flavonol A	ACHE	DrugBank
Glycyrrhiza flavonol A	TOP2	DrugBank
Glycyrrhiza flavonol A	ESR2	DrugBank
Glycyrrhiza flavonol A	DPP4	DrugBank
Glycyrrhiza flavonol A	GSK3B	DrugBank
Glycyrrhiza flavonol A	HSP90	DrugBank
Glycyrrhiza flavonol A	CDK2	DrugBank
Glycyrrhiza flavonol A	PRSS1	DrugBank
Glycyrrhiza flavonol A	PIM1	DrugBank
Glycyrrhiza flavonol A	CCNA2	DrugBank
Glycyrrhiza flavonol A	CALM	DrugBank
Licoisoflavone	NOS2	DrugBank
Licoisoflavone	THB	DrugBank
Licoisoflavone	ESR1	DrugBank
Licoisoflavone	AR	DrugBank
Licoisoflavone	PPARG	DrugBank
Licoisoflavone	F10A	DrugBank
Licoisoflavone	PTGS2	DrugBank
Licoisoflavone	KDR	DrugBank
Licoisoflavone	TOP2	DrugBank
Licoisoflavone	DPP4	DrugBank
Licoisoflavone	MAPK14	DrugBank
Licoisoflavone	HSP90	DrugBank
Licoisoflavone	CDK2	DrugBank
Licoisoflavone	CHEK1	DrugBank
Licoisoflavone	PRSS1	DrugBank
Licoisoflavone	PIM1	DrugBank
Licoisoflavone	CCNA2	DrugBank
Licoisoflavone	NCOA2	DrugBank
Licoisoflavone	CALM	DrugBank
Eurycarpin A	NOS2	DrugBank
Eurycarpin A	THB	DrugBank
Eurycarpin A	ESR1	DrugBank
Eurycarpin A	AR	DrugBank
Eurycarpin A	SCN5A	DrugBank
Eurycarpin A	PPARG	DrugBank
Eurycarpin A	F10A	DrugBank
Eurycarpin A	PTGS2	DrugBank
Eurycarpin A	ESR2	DrugBank
Eurycarpin A	DPP4	DrugBank
Eurycarpin A	MAPK14	DrugBank
Eurycarpin A	GSK3B	DrugBank
Eurycarpin A	HSP90	DrugBank
Eurycarpin A	CDK2	DrugBank
Eurycarpin A	CHEK1	DrugBank
Eurycarpin A	PRSS1	DrugBank
Eurycarpin A	PIM1	DrugBank
Eurycarpin A	CCNA2	DrugBank
Eurycarpin A	CALM	DrugBank
3'-Hydroxy-4'-O-Methylglabridin	NOS2	DrugBank
3'-Hydroxy-5'-O-Methylglabridin	PTGS1	DrugBank
3'-Hydroxy-6'-O-Methylglabridin	KCNA2	DrugBank
3'-Hydroxy-7'-O-Methylglabridin	ESR1	DrugBank
3'-Hydroxy-8'-O-Methylglabridin	AR	DrugBank
3'-Hydroxy-9'-O-Methylglabridin	SCN5A	DrugBank
3'-Hydroxy-10'-O-Methylglabridin	PPARG	DrugBank
3'-Hydroxy-11'-O-Methylglabridin	F10A	DrugBank
3'-Hydroxy-12'-O-Methylglabridin	PTGS2	DrugBank
3'-Hydroxy-13'-O-Methylglabridin	F7	DrugBank
3'-Hydroxy-14'-O-Methylglabridin	KDR	DrugBank
3'-Hydroxy-15'-O-Methylglabridin	ADRA1B	DrugBank
3'-Hydroxy-16'-O-Methylglabridin	ADRB2	DrugBank
3'-Hydroxy-17'-O-Methylglabridin	TOP2	DrugBank
3'-Hydroxy-18'-O-Methylglabridin	ESR2	DrugBank
3'-Hydroxy-19'-O-Methylglabridin	MAPK14	DrugBank
3'-Hydroxy-20'-O-Methylglabridin	GSK3B	DrugBank
3'-Hydroxy-21'-O-Methylglabridin	HSP90	DrugBank
3'-Hydroxy-22'-O-Methylglabridin	CDK2	DrugBank
3'-Hydroxy-23'-O-Methylglabridin	CHEK1	DrugBank
3'-Hydroxy-24'-O-Methylglabridin	PRKACA MRNA	DrugBank
3'-Hydroxy-25'-O-Methylglabridin	PRSS1	DrugBank
3'-Hydroxy-26'-O-Methylglabridin	PIM1	DrugBank
3'-Hydroxy-27'-O-Methylglabridin	CCNA2	DrugBank
3'-Hydroxy-28'-O-Methylglabridin	NCOA2	DrugBank
3'-Hydroxy-29'-O-Methylglabridin	NCOA1	DrugBank
3'-Hydroxy-30'-O-Methylglabridin	KCNMA1	DrugBank
3'-Hydroxy-31'-O-Methylglabridin	CALM	DrugBank
2-(3,4-dihydroxyphenyl)-5,7-dihydroxy-6-(3-methylbut-2-enyl)chromone	THB	DrugBank
2-(3,4-dihydroxyphenyl)-5,7-dihydroxy-6-(3-methylbut-3-enyl)chromone	AR	DrugBank
2-(3,4-dihydroxyphenyl)-5,7-dihydroxy-6-(3-methylbut-4-enyl)chromone	SCN5A	DrugBank
2-(3,4-dihydroxyphenyl)-5,7-dihydroxy-6-(3-methylbut-5-enyl)chromone	PPARG	DrugBank
2-(3,4-dihydroxyphenyl)-5,7-dihydroxy-6-(3-methylbut-6-enyl)chromone	F10A	DrugBank
2-(3,4-dihydroxyphenyl)-5,7-dihydroxy-6-(3-methylbut-7-enyl)chromone	PTGS2	DrugBank
2-(3,4-dihydroxyphenyl)-5,7-dihydroxy-6-(3-methylbut-8-enyl)chromone	F7	DrugBank
2-(3,4-dihydroxyphenyl)-5,7-dihydroxy-6-(3-methylbut-9-enyl)chromone	ADRB2	DrugBank
2-(3,4-dihydroxyphenyl)-5,7-dihydroxy-6-(3-methylbut-10-enyl)chromone	DPP4	DrugBank
2-(3,4-dihydroxyphenyl)-5,7-dihydroxy-6-(3-methylbut-11-enyl)chromone	HSP90	DrugBank
2-(3,4-dihydroxyphenyl)-5,7-dihydroxy-6-(3-methylbut-12-enyl)chromone	CDK2	DrugBank
2-(3,4-dihydroxyphenyl)-5,7-dihydroxy-6-(3-methylbut-13-enyl)chromone	CHEK1	DrugBank
2-(3,4-dihydroxyphenyl)-5,7-dihydroxy-6-(3-methylbut-14-enyl)chromone	PRSS1	DrugBank
2-(3,4-dihydroxyphenyl)-5,7-dihydroxy-6-(3-methylbut-15-enyl)chromone	PIM1	DrugBank
2-(3,4-dihydroxyphenyl)-5,7-dihydroxy-6-(3-methylbut-16-enyl)chromone	CCNA2	DrugBank
2-(3,4-dihydroxyphenyl)-5,7-dihydroxy-6-(3-methylbut-17-enyl)chromone	CALM	DrugBank
Isoglycyrol	NOS2	DrugBank
Isoglycyrol	ESR1	DrugBank
Isoglycyrol	AR	DrugBank
Isoglycyrol	PTGS2	DrugBank
Isoglycyrol	DPP4	DrugBank
Isoglycyrol	GSK3B	DrugBank
Isoglycyrol	PIM1	DrugBank
Glepidotin A	NOS2	DrugBank
Glepidotin A	PTGS1	DrugBank
Glepidotin A	THB	DrugBank
Glepidotin A	ESR1	DrugBank
Glepidotin A	AR	DrugBank
Glepidotin A	SCN5A	DrugBank
Glepidotin A	PPARG	DrugBank
Glepidotin A	F10A	DrugBank
Glepidotin A	PTGS2	DrugBank
Glepidotin A	NOS3	DrugBank
Glepidotin A	F7	DrugBank
Glepidotin A	KDR	DrugBank
Glepidotin A	RXRA	DrugBank
Glepidotin A	PDE3A	DrugBank
Glepidotin A	TOP2	DrugBank
Glepidotin A	DPP4	DrugBank
Glepidotin A	MAPK14	DrugBank
Glepidotin A	GSK3B	DrugBank
Glepidotin A	HSP90	DrugBank
Glepidotin A	CDK2	DrugBank
Glepidotin A	CHEK1	DrugBank
Glepidotin A	IGHG1	DrugBank
Glepidotin A	PRSS1	DrugBank
Glepidotin A	PIM1	DrugBank
Glepidotin A	CCNA2	DrugBank
Glepidotin A	CALM	DrugBank
Isolicoflavonol	NOS2	DrugBank
Isolicoflavonol	THB	DrugBank
Isolicoflavonol	ESR1	DrugBank
Isolicoflavonol	AR	DrugBank
Isolicoflavonol	PPARG	DrugBank
Isolicoflavonol	F10A	DrugBank
Isolicoflavonol	PTGS2	DrugBank
Isolicoflavonol	GSK3B	DrugBank
Isolicoflavonol	HSP90	DrugBank
Isolicoflavonol	CDK2	DrugBank
Isolicoflavonol	PRSS1	DrugBank
Isolicoflavonol	PIM1	DrugBank
Isolicoflavonol	CCNA2	DrugBank
Isolicoflavonol	NCOA2	DrugBank
Isolicoflavonol	CALM	DrugBank
Glyasperin C	NOS2	DrugBank
Glyasperin C	THB	DrugBank
Glyasperin C	KCNA2	DrugBank
Glyasperin C	ESR1	DrugBank
Glyasperin C	AR	DrugBank
Glyasperin C	SCN5A	DrugBank
Glyasperin C	PPARG	DrugBank
Glyasperin C	F10A	DrugBank
Glyasperin C	PTGS2	DrugBank
Glyasperin C	RXRA	DrugBank
Glyasperin C	ACHE	DrugBank
Glyasperin C	TOP2	DrugBank
Glyasperin C	ESR2	DrugBank
Glyasperin C	DPP4	DrugBank
Glyasperin C	MAPK14	DrugBank
Glyasperin C	GSK3B	DrugBank
Glyasperin C	HSP90	DrugBank
Glyasperin C	CDK2	DrugBank
Glyasperin C	CHEK1	DrugBank
Glyasperin C	PRSS1	DrugBank
Glyasperin C	PIM1	DrugBank
Glyasperin C	CCNA2	DrugBank
Glyasperin C	NCOA2	DrugBank
Glyasperin C	CALM	DrugBank
3'-Methoxyglabridin	NOS2	DrugBank
3'-Methoxyglabridin	PTGS1	DrugBank
3'-Methoxyglabridin	KCNA2	DrugBank
3'-Methoxyglabridin	ESR1	DrugBank
3'-Methoxyglabridin	AR	DrugBank
3'-Methoxyglabridin	SCN5A	DrugBank
3'-Methoxyglabridin	PPARG	DrugBank
3'-Methoxyglabridin	F10A	DrugBank
3'-Methoxyglabridin	PTGS2	DrugBank
3'-Methoxyglabridin	F7	DrugBank
3'-Methoxyglabridin	RXRA	DrugBank
3'-Methoxyglabridin	ACHE	DrugBank
3'-Methoxyglabridin	ADRA1B	DrugBank
3'-Methoxyglabridin	ADRB2	DrugBank
3'-Methoxyglabridin	TOP2	DrugBank
3'-Methoxyglabridin	ESR2	DrugBank
3'-Methoxyglabridin	MAPK14	DrugBank
3'-Methoxyglabridin	GSK3B	DrugBank
3'-Methoxyglabridin	HSP90	DrugBank
3'-Methoxyglabridin	CDK2	DrugBank
3'-Methoxyglabridin	CHEK1	DrugBank
3'-Methoxyglabridin	PRSS1	DrugBank
3'-Methoxyglabridin	PIM1	DrugBank
3'-Methoxyglabridin	CCNA2	DrugBank
3'-Methoxyglabridin	NCOA2	DrugBank
3'-Methoxyglabridin	NCOA1	DrugBank
3'-Methoxyglabridin	KCNMA1	DrugBank
3'-Methoxyglabridin	CALM	DrugBank
(E)-3-[3,4-dihydroxy-5-(3-methylbut-2-enyl)phenyl]-1-(2,4-dihydroxyphenyl)prop-2-en-1-one	ESR1	DrugBank
(E)-3-[3,4-dihydroxy-5-(3-methylbut-2-enyl)phenyl]-1-(2,4-dihydroxyphenyl)prop-2-en-2-one	AR	DrugBank
(E)-3-[3,4-dihydroxy-5-(3-methylbut-2-enyl)phenyl]-1-(2,4-dihydroxyphenyl)prop-2-en-3-one	PPARG	DrugBank
(E)-3-[3,4-dihydroxy-5-(3-methylbut-2-enyl)phenyl]-1-(2,4-dihydroxyphenyl)prop-2-en-4-one	PTGS2	DrugBank
(E)-3-[3,4-dihydroxy-5-(3-methylbut-2-enyl)phenyl]-1-(2,4-dihydroxyphenyl)prop-2-en-5-one	MAPK14	DrugBank
(E)-3-[3,4-dihydroxy-5-(3-methylbut-2-enyl)phenyl]-1-(2,4-dihydroxyphenyl)prop-2-en-6-one	GSK3B	DrugBank
(E)-3-[3,4-dihydroxy-5-(3-methylbut-2-enyl)phenyl]-1-(2,4-dihydroxyphenyl)prop-2-en-7-one	HSP90	DrugBank
(E)-3-[3,4-dihydroxy-5-(3-methylbut-2-enyl)phenyl]-1-(2,4-dihydroxyphenyl)prop-2-en-8-one	CDK2	DrugBank
(E)-3-[3,4-dihydroxy-5-(3-methylbut-2-enyl)phenyl]-1-(2,4-dihydroxyphenyl)prop-2-en-9-one	PIM1	DrugBank
(E)-3-[3,4-dihydroxy-5-(3-methylbut-2-enyl)phenyl]-1-(2,4-dihydroxyphenyl)prop-2-en-10-one	CCNA2	DrugBank
(E)-3-[3,4-dihydroxy-5-(3-methylbut-2-enyl)phenyl]-1-(2,4-dihydroxyphenyl)prop-2-en-11-one	NCOA2	DrugBank
(E)-3-[3,4-dihydroxy-5-(3-methylbut-2-enyl)phenyl]-1-(2,4-dihydroxyphenyl)prop-2-en-12-one	CALM	DrugBank
Quercetin der.	NOS2	DrugBank
Quercetin der.	PTGS1	DrugBank
Quercetin der.	ESR1	DrugBank
Quercetin der.	AR	DrugBank
Quercetin der.	SCN5A	DrugBank
Quercetin der.	PPARG	DrugBank
Quercetin der.	PTGS2	DrugBank
Quercetin der.	PTPN1 MRNA	DrugBank
Quercetin der.	ESR2	DrugBank
Quercetin der.	DPP4	DrugBank
Quercetin der.	MAPK14	DrugBank
Quercetin der.	GSK3B	DrugBank
Quercetin der.	HSP90	DrugBank
Quercetin der.	CDK2	DrugBank
Quercetin der.	PRSS1	DrugBank
Quercetin der.	NCOA2	DrugBank
Quercetin der.	CALM	DrugBank
Calycosin	NOS2	DrugBank
Calycosin	PTGS1	DrugBank
Calycosin	ESR1	DrugBank
Calycosin	AR	DrugBank
Calycosin	PPARG	DrugBank
Calycosin	PTGS2	DrugBank
Calycosin	RXRA	DrugBank
Calycosin	PDE3A	DrugBank
Calycosin	ESR2	DrugBank
Calycosin	DPP4	DrugBank
Calycosin	MAPK14	DrugBank
Calycosin	GSK3B	DrugBank
Calycosin	HSP90	DrugBank
Calycosin	CDK2	DrugBank
Calycosin	CHEK1	DrugBank
Calycosin	PRKACA MRNA	DrugBank
Calycosin	PRSS1	DrugBank
Calycosin	PIM1	DrugBank
Calycosin	CCNA2	DrugBank
Calycosin	NCOA2	DrugBank
Calycosin	CALM	DrugBank
Calycosin	ADRB2	DrugBank
	ESR1	DrugBank
1,3-dihydroxy-9-methoxy-6-benzofurano[3,2-c]chromenone	PPARG	DrugBank
1,3-dihydroxy-9-methoxy-6-benzofurano[3,3-c]chromenone	ESR2	DrugBank
1,3-dihydroxy-9-methoxy-6-benzofurano[3,4-c]chromenone	MAPK14	DrugBank
1,3-dihydroxy-9-methoxy-6-benzofurano[3,5-c]chromenone	GSK3B	DrugBank
1,3-dihydroxy-9-methoxy-6-benzofurano[3,6-c]chromenone	HSP90	DrugBank
1,3-dihydroxy-9-methoxy-6-benzofurano[3,7-c]chromenone	CDK2	DrugBank
1,3-dihydroxy-9-methoxy-6-benzofurano[3,8-c]chromenone	CHEK1	DrugBank
1,3-dihydroxy-9-methoxy-6-benzofurano[3,9-c]chromenone	PRKACA MRNA	DrugBank
1,3-dihydroxy-9-methoxy-6-benzofurano[3,10-c]chromenone	CCNA2	DrugBank
Gancaonin B	NOS2	DrugBank
Gancaonin B	THB	DrugBank
Gancaonin B	ESR1	DrugBank
Gancaonin B	AR	DrugBank
Gancaonin B	PPARG	DrugBank
Gancaonin B	F10A	DrugBank
Gancaonin B	PTGS2	DrugBank
Gancaonin B	F7	DrugBank
Gancaonin B	KDR	DrugBank
Gancaonin B	ADRA1B	DrugBank
Gancaonin B	ADRB2	DrugBank
Gancaonin B	TOP2	DrugBank
Gancaonin B	ESR2	DrugBank
Gancaonin B	DPP4	DrugBank
Gancaonin B	GSK3B	DrugBank
Gancaonin B	HSP90	DrugBank
Gancaonin B	CHEK1	DrugBank
Gancaonin B	PRSS1	DrugBank
Gancaonin B	PIM1	DrugBank
Gancaonin B	CCNA2	DrugBank
Gancaonin B	NCOA2	DrugBank
Gancaonin B	CALM	DrugBank
Medicarpin	NOS2	DrugBank
Medicarpin	PTGS1	DrugBank
Medicarpin	DOPAMINE D1 RECEPTOR	DrugBank
Medicarpin	CHRM3	DrugBank
Medicarpin	CHRM1	DrugBank
Medicarpin	ESR1	DrugBank
Medicarpin	SCN5A	DrugBank
Medicarpin	CHRM5	DrugBank
Medicarpin	PTGS2	DrugBank
Medicarpin	CHRM4	DrugBank
Medicarpin	RXRA	DrugBank
Medicarpin	HTR2A	DrugBank
Medicarpin	ADRA1A	DrugBank
Medicarpin	CHRM2	DrugBank
Medicarpin	ADRA1B	DrugBank
Medicarpin	SLC6A3	DrugBank
Medicarpin	ADRB2	DrugBank
Medicarpin	SLC6A4	DrugBank
Medicarpin	OPRM1	DrugBank
Medicarpin	ESR2	DrugBank
Medicarpin	DPP4	DrugBank
Medicarpin	MAPK10	DrugBank
Medicarpin	HSP90	DrugBank
Medicarpin	CDK2	DrugBank
Medicarpin	PIK3CG	DrugBank
Medicarpin	CHRNA7	DrugBank
Medicarpin	PRKACA MRNA	DrugBank
Medicarpin	PRSS1	DrugBank
Medicarpin	PIM1	DrugBank
Medicarpin	CCNA2	DrugBank
Medicarpin	CALM	DrugBank
Medicarpin	OPRD1	DrugBank
Medicarpin	PDE3A	DrugBank
Medicarpin	ADRA1D	DrugBank
licochalcone G	NOS2	DrugBank
licochalcone G	ESR1	DrugBank
licochalcone G	AR	DrugBank
licochalcone G	PPARG	DrugBank
licochalcone G	F10A	DrugBank
licochalcone G	PTGS2	DrugBank
licochalcone G	KDR	DrugBank
licochalcone G	ESR2	DrugBank
licochalcone G	MAPK14	DrugBank
licochalcone G	GSK3B	DrugBank
licochalcone G	HSP90	DrugBank
licochalcone G	CDK2	DrugBank
licochalcone G	IGHG1	DrugBank
licochalcone G	PIM1	DrugBank
licochalcone G	CCNA2	DrugBank
licochalcone G	NCOA2	DrugBank
licochalcone G	CALM	DrugBank
isorhamnetin	NOS2	DrugBank
isorhamnetin	PTGS1	DrugBank
isorhamnetin	ESR1	DrugBank
isorhamnetin	AR	DrugBank
isorhamnetin	PPARG	DrugBank
isorhamnetin	PTGS2	DrugBank
isorhamnetin	PTPN1 MRNA	DrugBank
isorhamnetin	ESR2	DrugBank
isorhamnetin	DPP4	DrugBank
isorhamnetin	MAPK14	DrugBank
isorhamnetin	GSK3B	DrugBank
isorhamnetin	HSP90	DrugBank
isorhamnetin	CDK2	DrugBank
isorhamnetin	PIK3CG	DrugBank
isorhamnetin	PRKACA MRNA	DrugBank
isorhamnetin	PRSS1	DrugBank
isorhamnetin	PIM1	DrugBank
isorhamnetin	CCNA2	DrugBank
isorhamnetin	NCOA2	DrugBank
isorhamnetin	CALM	DrugBank
isorhamnetin	PYGM	DrugBank
isorhamnetin	PPARD	DrugBank
isorhamnetin	CHEK1	DrugBank
isorhamnetin	AKR1B1	DrugBank
isorhamnetin	NCOA1	DrugBank
isorhamnetin	F7	DrugBank
isorhamnetin	THB	DrugBank
isorhamnetin	NOS3	DrugBank
isorhamnetin	ACHE	DrugBank
isorhamnetin	GABRA1	DrugBank
isorhamnetin	MAOB	DrugBank
isorhamnetin	GRIA2	DrugBank
isorhamnetin	CYTOCHROME P450-CAM	DrugBank
isorhamnetin	RELA	N/A
isorhamnetin	XDH	DrugBank
isorhamnetin	NCF1	N/A
isorhamnetin	OXIDIZED LDLR 1	N/A
Odoratin	NOS2	DrugBank
Odoratin	PTGS1	DrugBank
Odoratin	ESR1	DrugBank
Odoratin	AR	DrugBank
Odoratin	SCN5A	DrugBank
Odoratin	PPARG	DrugBank
Odoratin	PTGS2	DrugBank
Odoratin	RXRA	DrugBank
Odoratin	ESR2	DrugBank
Odoratin	DPP4	DrugBank
Odoratin	MAPK14	DrugBank
Odoratin	GSK3B	DrugBank
Odoratin	HSP90	DrugBank
Odoratin	CDK2	DrugBank
Odoratin	CHEK1	DrugBank
Odoratin	PRSS1	DrugBank
Odoratin	PIM1	DrugBank
Odoratin	CCNA2	DrugBank
Odoratin	NCOA2	DrugBank
Odoratin	CALM	DrugBank
Gancaonin H	ESR1	DrugBank
Gancaonin H	AR	DrugBank
Gancaonin H	F10A	DrugBank
Gancaonin H	PTGS2	DrugBank
Gancaonin H	KDR	DrugBank
Gancaonin H	TOP2	DrugBank
Gancaonin H	HSP90	DrugBank
Gancaonin H	PRSS1	DrugBank
Gancaonin H	PIM1	DrugBank
Gancaonin H	CCNA2	DrugBank
Gancaonin H	NCOA2	DrugBank
Gancaonin H	CALM	DrugBank
kanzonols W	NOS2	DrugBank
kanzonols W	PTGS1	DrugBank
kanzonols W	ESR1	DrugBank
kanzonols W	AR	DrugBank
kanzonols W	SCN5A	DrugBank
kanzonols W	PPARG	DrugBank
kanzonols W	F10A	DrugBank
kanzonols W	PTGS2	DrugBank
kanzonols W	RXRA	DrugBank
kanzonols W	TOP2	DrugBank
kanzonols W	ESR2	DrugBank
kanzonols W	MAPK14	DrugBank
kanzonols W	GSK3B	DrugBank
kanzonols W	CDK2	DrugBank
kanzonols W	CHEK1	DrugBank
kanzonols W	PRSS1	DrugBank
kanzonols W	PIM1	DrugBank
kanzonols W	CCNA2	DrugBank
kanzonols W	NCOA2	DrugBank
kanzonols W	NCOA1	DrugBank
kanzonols W	CALM	DrugBank
Jaranol	NOS2	DrugBank
Jaranol	PTGS1	DrugBank
Jaranol	AR	DrugBank
Jaranol	SCN5A	DrugBank
Jaranol	PTGS2	DrugBank
Jaranol	ESR2	DrugBank
Jaranol	DPP4	DrugBank
Jaranol	HSP90	DrugBank
Jaranol	CDK2	DrugBank
Jaranol	CHEK1	DrugBank
Jaranol	PRSS1	DrugBank
Jaranol	NCOA2	DrugBank
Jaranol	CALM	DrugBank
Gancaonin A	NOS2	DrugBank
Gancaonin A	THB	DrugBank
Gancaonin A	ESR1	DrugBank
Gancaonin A	AR	DrugBank
Gancaonin A	SCN5A	DrugBank
Gancaonin A	PPARG	DrugBank
Gancaonin A	F10A	DrugBank
Gancaonin A	PTGS2	DrugBank
Gancaonin A	ACHE	DrugBank
Gancaonin A	TOP2	DrugBank
Gancaonin A	ESR2	DrugBank
Gancaonin A	DPP4	DrugBank
Gancaonin A	GSK3B	DrugBank
Gancaonin A	HSP90	DrugBank
Gancaonin A	CHEK1	DrugBank
Gancaonin A	PRSS1	DrugBank
Gancaonin A	PIM1	DrugBank
Gancaonin A	CCNA2	DrugBank
Gancaonin A	NCOA2	DrugBank
Gancaonin A	CALM	DrugBank
Lupiwighteone	NOS2	DrugBank
Lupiwighteone	THB	DrugBank
Lupiwighteone	ESR1	DrugBank
Lupiwighteone	AR	DrugBank
Lupiwighteone	SCN5A	DrugBank
Lupiwighteone	PPARG	DrugBank
Lupiwighteone	F10A	DrugBank
Lupiwighteone	PTGS2	DrugBank
Lupiwighteone	TOP2	DrugBank
Lupiwighteone	ESR2	DrugBank
Lupiwighteone	DPP4	DrugBank
Lupiwighteone	MAPK14	DrugBank
Lupiwighteone	GSK3B	DrugBank
Lupiwighteone	HSP90	DrugBank
Lupiwighteone	CDK2	DrugBank
Lupiwighteone	CHEK1	DrugBank
Lupiwighteone	PRSS1	DrugBank
Lupiwighteone	PIM1	DrugBank
Lupiwighteone	CCNA2	DrugBank
Lupiwighteone	NCOA2	DrugBank
Lupiwighteone	CALM	DrugBank
licoisoflavanone	NOS2	DrugBank
licoisoflavanone	PTGS1	DrugBank
licoisoflavanone	ESR1	DrugBank
licoisoflavanone	AR	DrugBank
licoisoflavanone	SCN5A	DrugBank
licoisoflavanone	PPARG	DrugBank
licoisoflavanone	F10A	DrugBank
licoisoflavanone	PTGS2	DrugBank
licoisoflavanone	F7	DrugBank
licoisoflavanone	ACHE	DrugBank
licoisoflavanone	TOP2	DrugBank
licoisoflavanone	ESR2	DrugBank
licoisoflavanone	GSK3B	DrugBank
licoisoflavanone	HSP90	DrugBank
licoisoflavanone	CDK2	DrugBank
licoisoflavanone	PRSS1	DrugBank
licoisoflavanone	PIM1	DrugBank
licoisoflavanone	CCNA2	DrugBank
licoisoflavanone	NCOA1	DrugBank
licoisoflavanone	CALM	DrugBank
Glabrone	NOS2	DrugBank
Glabrone	PTGS1	DrugBank
Glabrone	THB	DrugBank
Glabrone	ESR1	DrugBank
Glabrone	AR	DrugBank
Glabrone	SCN5A	DrugBank
Glabrone	PPARG	DrugBank
Glabrone	F10A	DrugBank
Glabrone	PTGS2	DrugBank
Glabrone	RXRA	DrugBank
Glabrone	ACHE	DrugBank
Glabrone	ESR2	DrugBank
Glabrone	DPP4	DrugBank
Glabrone	MAPK14	DrugBank
Glabrone	GSK3B	DrugBank
Glabrone	CDK2	DrugBank
Glabrone	CHEK1	DrugBank
Glabrone	PRSS1	DrugBank
Glabrone	PIM1	DrugBank
Glabrone	CCNA2	DrugBank
Glabrone	CALM	DrugBank
Glycyrin	NOS2	DrugBank
Glycyrin	THB	DrugBank
Glycyrin	KCNA2	DrugBank
Glycyrin	ESR1	DrugBank
Glycyrin	AR	DrugBank
Glycyrin	PPARG	DrugBank
Glycyrin	F10A	DrugBank
Glycyrin	PTGS2	DrugBank
Glycyrin	KDR	DrugBank
Glycyrin	TOP2	DrugBank
Glycyrin	ESR2	DrugBank
Glycyrin	DPP4	DrugBank
Glycyrin	CHEK1	DrugBank
Glycyrin	PRSS1	DrugBank
Glycyrin	PIM1	DrugBank
Glycyrin	NCOA2	DrugBank
Glycyrin	CALM	DrugBank
Glabranin	NOS2	DrugBank
Glabranin	PTGS1	DrugBank
Glabranin	ESR1	DrugBank
Glabranin	SCN5A	DrugBank
Glabranin	F10A	DrugBank
Glabranin	PTGS2	DrugBank
Glabranin	NOS3	DrugBank
Glabranin	PDE3A	DrugBank
Glabranin	HSP90	DrugBank
Glabranin	PRKACA MRNA	DrugBank
Glabranin	CALM	DrugBank
8-prenylated eriodictyol	ESR1	DrugBank
9-prenylated eriodictyol	SCN5A	DrugBank
10-prenylated eriodictyol	F10A	DrugBank
11-prenylated eriodictyol	PTGS2	DrugBank
12-prenylated eriodictyol	F7	DrugBank
13-prenylated eriodictyol	HSP90	DrugBank
14-prenylated eriodictyol	NCOA1	DrugBank
15-prenylated eriodictyol	CALM	DrugBank
dehydroglyasperins C	NOS2	DrugBank
dehydroglyasperins C	ESR1	DrugBank
dehydroglyasperins C	AR	DrugBank
dehydroglyasperins C	SCN5A	DrugBank
dehydroglyasperins C	PPARG	DrugBank
dehydroglyasperins C	F10A	DrugBank
dehydroglyasperins C	PTGS2	DrugBank
dehydroglyasperins C	ADRB2	DrugBank
dehydroglyasperins C	ESR2	DrugBank
dehydroglyasperins C	MAPK14	DrugBank
dehydroglyasperins C	HSP90	DrugBank
dehydroglyasperins C	CDK2	DrugBank
dehydroglyasperins C	CHEK1	DrugBank
dehydroglyasperins C	PRSS1	DrugBank
dehydroglyasperins C	PIM1	DrugBank
dehydroglyasperins C	CCNA2	DrugBank
dehydroglyasperins C	NCOA2	DrugBank
dehydroglyasperins C	CALM	DrugBank
Xambioona	NOS2	DrugBank
Xambioona	ESR1	DrugBank
Xambioona	F10A	DrugBank
Xambioona	PTGS2	DrugBank
Xambioona	ESR2	DrugBank
Xambioona	PIM1	DrugBank
Xambioona	NCOA2	DrugBank
Xambioona	CALM	DrugBank
Licoagroisoflavone	NOS2	DrugBank
Licoagroisoflavone	THB	DrugBank
Licoagroisoflavone	ESR1	DrugBank
Licoagroisoflavone	AR	DrugBank
Licoagroisoflavone	SCN5A	DrugBank
Licoagroisoflavone	PPARG	DrugBank
Licoagroisoflavone	F10A	DrugBank
Licoagroisoflavone	PTGS2	DrugBank
Licoagroisoflavone	ESR2	DrugBank
Licoagroisoflavone	DPP4	DrugBank
Licoagroisoflavone	MAPK14	DrugBank
Licoagroisoflavone	GSK3B	DrugBank
Licoagroisoflavone	CDK2	DrugBank
Licoagroisoflavone	CHEK1	DrugBank
Licoagroisoflavone	PRSS1	DrugBank
Licoagroisoflavone	PIM1	DrugBank
Licoagroisoflavone	CCNA2	DrugBank
Licoagroisoflavone	CALM	DrugBank
8-(6-hydroxy-2-benzofuranyl)-2,2-dimethyl-5-chromenol	NOS2	DrugBank
8-(6-hydroxy-2-benzofuranyl)-2,2-dimethyl-6-chromenol	ESR1	DrugBank
8-(6-hydroxy-2-benzofuranyl)-2,2-dimethyl-7-chromenol	PTGS2	DrugBank
8-(6-hydroxy-2-benzofuranyl)-2,2-dimethyl-8-chromenol	RXRA	DrugBank
8-(6-hydroxy-2-benzofuranyl)-2,2-dimethyl-9-chromenol	HSP90	DrugBank
8-(6-hydroxy-2-benzofuranyl)-2,2-dimethyl-10-chromenol	PIK3CG	DrugBank
Licoagrocarpin	NOS2	DrugBank
Licoagrocarpin	PTGS1	DrugBank
Licoagrocarpin	CHRM3	DrugBank
Licoagrocarpin	THB	DrugBank
Licoagrocarpin	KCNA2	DrugBank
Licoagrocarpin	CHRM1	DrugBank
Licoagrocarpin	ESR1	DrugBank
Licoagrocarpin	AR	DrugBank
Licoagrocarpin	SCN5A	DrugBank
Licoagrocarpin	PPARG	DrugBank
Licoagrocarpin	F10A	DrugBank
Licoagrocarpin	CHRM5	DrugBank
Licoagrocarpin	PTGS2	DrugBank
Licoagrocarpin	NOS3	DrugBank
Licoagrocarpin	RXRA	DrugBank
Licoagrocarpin	ACHE	DrugBank
Licoagrocarpin	ADRA1B	DrugBank
Licoagrocarpin	ADRB2	DrugBank
Licoagrocarpin	ESR2	DrugBank
Licoagrocarpin	MAPK14	DrugBank
Licoagrocarpin	GSK3B	DrugBank
Licoagrocarpin	HSP90	DrugBank
Licoagrocarpin	CDK2	DrugBank
Licoagrocarpin	RXRB	DrugBank
Licoagrocarpin	PRSS1	DrugBank
Licoagrocarpin	PIM1	DrugBank
Licoagrocarpin	CCNA2	DrugBank
Licoagrocarpin	NCOA2	DrugBank
Licoagrocarpin	CALM	DrugBank
3-(2,4-dihydroxyphenyl)-8-(1,1-dimethylprop-2-enyl)-7-hydroxy-5-methoxy-coumarin	NOS2	DrugBank
3-(2,4-dihydroxyphenyl)-8-(1,1-dimethylprop-2-enyl)-7-hydroxy-6-methoxy-coumarin	THB	DrugBank
3-(2,4-dihydroxyphenyl)-8-(1,1-dimethylprop-2-enyl)-7-hydroxy-7-methoxy-coumarin	KCNA2	DrugBank
3-(2,4-dihydroxyphenyl)-8-(1,1-dimethylprop-2-enyl)-7-hydroxy-8-methoxy-coumarin	ESR1	DrugBank
3-(2,4-dihydroxyphenyl)-8-(1,1-dimethylprop-2-enyl)-7-hydroxy-9-methoxy-coumarin	AR	DrugBank
3-(2,4-dihydroxyphenyl)-8-(1,1-dimethylprop-2-enyl)-7-hydroxy-10-methoxy-coumarin	PPARG	DrugBank
3-(2,4-dihydroxyphenyl)-8-(1,1-dimethylprop-2-enyl)-7-hydroxy-11-methoxy-coumarin	F10A	DrugBank
3-(2,4-dihydroxyphenyl)-8-(1,1-dimethylprop-2-enyl)-7-hydroxy-12-methoxy-coumarin	PTGS2	DrugBank
3-(2,4-dihydroxyphenyl)-8-(1,1-dimethylprop-2-enyl)-7-hydroxy-13-methoxy-coumarin	F7	DrugBank
3-(2,4-dihydroxyphenyl)-8-(1,1-dimethylprop-2-enyl)-7-hydroxy-14-methoxy-coumarin	KDR	DrugBank
3-(2,4-dihydroxyphenyl)-8-(1,1-dimethylprop-2-enyl)-7-hydroxy-15-methoxy-coumarin	TOP2	DrugBank
3-(2,4-dihydroxyphenyl)-8-(1,1-dimethylprop-2-enyl)-7-hydroxy-16-methoxy-coumarin	ESR2	DrugBank
3-(2,4-dihydroxyphenyl)-8-(1,1-dimethylprop-2-enyl)-7-hydroxy-17-methoxy-coumarin	DPP4	DrugBank
3-(2,4-dihydroxyphenyl)-8-(1,1-dimethylprop-2-enyl)-7-hydroxy-18-methoxy-coumarin	MAPK14	DrugBank
3-(2,4-dihydroxyphenyl)-8-(1,1-dimethylprop-2-enyl)-7-hydroxy-19-methoxy-coumarin	GSK3B	DrugBank
3-(2,4-dihydroxyphenyl)-8-(1,1-dimethylprop-2-enyl)-7-hydroxy-20-methoxy-coumarin	HSP90	DrugBank
3-(2,4-dihydroxyphenyl)-8-(1,1-dimethylprop-2-enyl)-7-hydroxy-21-methoxy-coumarin	CDK2	DrugBank
3-(2,4-dihydroxyphenyl)-8-(1,1-dimethylprop-2-enyl)-7-hydroxy-22-methoxy-coumarin	CHEK1	DrugBank
3-(2,4-dihydroxyphenyl)-8-(1,1-dimethylprop-2-enyl)-7-hydroxy-23-methoxy-coumarin	PRSS1	DrugBank
3-(2,4-dihydroxyphenyl)-8-(1,1-dimethylprop-2-enyl)-7-hydroxy-24-methoxy-coumarin	PIM1	DrugBank
3-(2,4-dihydroxyphenyl)-8-(1,1-dimethylprop-2-enyl)-7-hydroxy-25-methoxy-coumarin	NCOA2	DrugBank
3-(2,4-dihydroxyphenyl)-8-(1,1-dimethylprop-2-enyl)-7-hydroxy-26-methoxy-coumarin	NCOA1	DrugBank
3-(2,4-dihydroxyphenyl)-8-(1,1-dimethylprop-2-enyl)-7-hydroxy-27-methoxy-coumarin	CALM	DrugBank
(2S)-6-(2,4-dihydroxyphenyl)-2-(2-hydroxypropan-2-yl)-4-methoxy-2,3-dihydrofuro[3,2-g]chromen-7-one	NOS2	DrugBank
(2S)-6-(2,4-dihydroxyphenyl)-2-(2-hydroxypropan-2-yl)-4-methoxy-2,3-dihydrofuro[3,2-g]chromen-8-one	THB	DrugBank
(2S)-6-(2,4-dihydroxyphenyl)-2-(2-hydroxypropan-2-yl)-4-methoxy-2,3-dihydrofuro[3,2-g]chromen-9-one	ESR1	DrugBank
(2S)-6-(2,4-dihydroxyphenyl)-2-(2-hydroxypropan-2-yl)-4-methoxy-2,3-dihydrofuro[3,2-g]chromen-10-one	AR	DrugBank
(2S)-6-(2,4-dihydroxyphenyl)-2-(2-hydroxypropan-2-yl)-4-methoxy-2,3-dihydrofuro[3,2-g]chromen-11-one	PPARG	DrugBank
(2S)-6-(2,4-dihydroxyphenyl)-2-(2-hydroxypropan-2-yl)-4-methoxy-2,3-dihydrofuro[3,2-g]chromen-12-one	F10A	DrugBank
(2S)-6-(2,4-dihydroxyphenyl)-2-(2-hydroxypropan-2-yl)-4-methoxy-2,3-dihydrofuro[3,2-g]chromen-13-one	PTGS2	DrugBank
(2S)-6-(2,4-dihydroxyphenyl)-2-(2-hydroxypropan-2-yl)-4-methoxy-2,3-dihydrofuro[3,2-g]chromen-14-one	F7	DrugBank
(2S)-6-(2,4-dihydroxyphenyl)-2-(2-hydroxypropan-2-yl)-4-methoxy-2,3-dihydrofuro[3,2-g]chromen-15-one	KDR	DrugBank
(2S)-6-(2,4-dihydroxyphenyl)-2-(2-hydroxypropan-2-yl)-4-methoxy-2,3-dihydrofuro[3,2-g]chromen-16-one	ACHE	DrugBank
(2S)-6-(2,4-dihydroxyphenyl)-2-(2-hydroxypropan-2-yl)-4-methoxy-2,3-dihydrofuro[3,2-g]chromen-17-one	TOP2	DrugBank
(2S)-6-(2,4-dihydroxyphenyl)-2-(2-hydroxypropan-2-yl)-4-methoxy-2,3-dihydrofuro[3,2-g]chromen-18-one	ESR2	DrugBank
(2S)-6-(2,4-dihydroxyphenyl)-2-(2-hydroxypropan-2-yl)-4-methoxy-2,3-dihydrofuro[3,2-g]chromen-19-one	DPP4	DrugBank
(2S)-6-(2,4-dihydroxyphenyl)-2-(2-hydroxypropan-2-yl)-4-methoxy-2,3-dihydrofuro[3,2-g]chromen-20-one	MAPK14	DrugBank
(2S)-6-(2,4-dihydroxyphenyl)-2-(2-hydroxypropan-2-yl)-4-methoxy-2,3-dihydrofuro[3,2-g]chromen-21-one	GSK3B	DrugBank
(2S)-6-(2,4-dihydroxyphenyl)-2-(2-hydroxypropan-2-yl)-4-methoxy-2,3-dihydrofuro[3,2-g]chromen-22-one	CDK2	DrugBank
(2S)-6-(2,4-dihydroxyphenyl)-2-(2-hydroxypropan-2-yl)-4-methoxy-2,3-dihydrofuro[3,2-g]chromen-23-one	CHEK1	DrugBank
(2S)-6-(2,4-dihydroxyphenyl)-2-(2-hydroxypropan-2-yl)-4-methoxy-2,3-dihydrofuro[3,2-g]chromen-24-one	PRSS1	DrugBank
(2S)-6-(2,4-dihydroxyphenyl)-2-(2-hydroxypropan-2-yl)-4-methoxy-2,3-dihydrofuro[3,2-g]chromen-25-one	PIM1	DrugBank
(2S)-6-(2,4-dihydroxyphenyl)-2-(2-hydroxypropan-2-yl)-4-methoxy-2,3-dihydrofuro[3,2-g]chromen-26-one	CCNA2	DrugBank
(2S)-6-(2,4-dihydroxyphenyl)-2-(2-hydroxypropan-2-yl)-4-methoxy-2,3-dihydrofuro[3,2-g]chromen-27-one	CALM	DrugBank
Gancaonin G	NOS2	DrugBank
Gancaonin G	THB	DrugBank
Gancaonin G	ESR1	DrugBank
Gancaonin G	AR	DrugBank
Gancaonin G	PPARG	DrugBank
Gancaonin G	F10A	DrugBank
Gancaonin G	PTGS2	DrugBank
Gancaonin G	NOS3	DrugBank
Gancaonin G	TOP2	DrugBank
Gancaonin G	ESR2	DrugBank
Gancaonin G	DPP4	DrugBank
Gancaonin G	MAPK14	DrugBank
Gancaonin G	GSK3B	DrugBank
Gancaonin G	HSP90	DrugBank
Gancaonin G	CHEK1	DrugBank
Gancaonin G	PRSS1	DrugBank
Gancaonin G	PIM1	DrugBank
Gancaonin G	CCNA2	DrugBank
Gancaonin G	NCOA2	DrugBank
Gancaonin G	CALM	DrugBank
Glyzaglabrin	NOS2	DrugBank
Glyzaglabrin	PTGS1	DrugBank
Glyzaglabrin	ESR1	DrugBank
Glyzaglabrin	AR	DrugBank
Glyzaglabrin	PPARG	DrugBank
Glyzaglabrin	PTGS2	DrugBank
Glyzaglabrin	ESR2	DrugBank
Glyzaglabrin	DPP4	DrugBank
Glyzaglabrin	MAPK14	DrugBank
Glyzaglabrin	GSK3B	DrugBank
Glyzaglabrin	HSP90	DrugBank
Glyzaglabrin	CDK2	DrugBank
Glyzaglabrin	PIK3CG	DrugBank
Glyzaglabrin	CHEK1	DrugBank
Glyzaglabrin	PRKACA MRNA	DrugBank
Glyzaglabrin	PRSS1	DrugBank
Glyzaglabrin	PIM1	DrugBank
Glyzaglabrin	CCNA2	DrugBank
Glypallichalcone	NOS2	DrugBank
Glypallichalcone	PTGS1	DrugBank
Glypallichalcone	CHRM1	DrugBank
Glypallichalcone	ESR1	DrugBank
Glypallichalcone	AR	DrugBank
Glypallichalcone	SCN5A	DrugBank
Glypallichalcone	PPARG	DrugBank
Glypallichalcone	PTGS2	DrugBank
Glypallichalcone	CA2	DrugBank
Glypallichalcone	PDE3A	DrugBank
Glypallichalcone	ADRA1B	DrugBank
Glypallichalcone	SLC6A3	DrugBank
Glypallichalcone	ADRB2	DrugBank
Glypallichalcone	SLC6A4	DrugBank
Glypallichalcone	ESR2	DrugBank
Glypallichalcone	MAPK14	DrugBank
Glypallichalcone	GSK3B	DrugBank
Glypallichalcone	HSP90	DrugBank
Glypallichalcone	CDK2	DrugBank
Glypallichalcone	LTA4H	DrugBank
Glypallichalcone	MAOB	DrugBank
Glypallichalcone	CHEK1	DrugBank
Glypallichalcone	PRKACA MRNA	DrugBank
Glypallichalcone	CCNA2	DrugBank
Glypallichalcone	NCOA1	DrugBank
Glypallichalcone	PKIA	DrugBank
Glypallichalcone	CALM	DrugBank
1,3-dihydroxy-8,9-dimethoxy-6-benzofurano[3,2-c]chromenone	ESR1	DrugBank
1,3-dihydroxy-8,9-dimethoxy-6-benzofurano[3,3-c]chromenone	AR	DrugBank
1,3-dihydroxy-8,9-dimethoxy-6-benzofurano[3,4-c]chromenone	PPARG	DrugBank
1,3-dihydroxy-8,9-dimethoxy-6-benzofurano[3,5-c]chromenone	MAPK14	DrugBank
1,3-dihydroxy-8,9-dimethoxy-6-benzofurano[3,6-c]chromenone	GSK3B	DrugBank
1,3-dihydroxy-8,9-dimethoxy-6-benzofurano[3,7-c]chromenone	HSP90	DrugBank
1,3-dihydroxy-8,9-dimethoxy-6-benzofurano[3,8-c]chromenone	CDK2	DrugBank
1,3-dihydroxy-8,9-dimethoxy-6-benzofurano[3,9-c]chromenone	CHEK1	DrugBank
1,3-dihydroxy-8,9-dimethoxy-6-benzofurano[3,10-c]chromenone	PRKACA MRNA	DrugBank
Glepidotin B	PTGS1	DrugBank
Glepidotin B	ESR1	DrugBank
Glepidotin B	SCN5A	DrugBank
Glepidotin B	F10A	DrugBank
Glepidotin B	PTGS2	DrugBank
Glepidotin B	NOS3	DrugBank
Glepidotin B	F7	DrugBank
Glepidotin B	RXRA	DrugBank
Glepidotin B	PDE3A	DrugBank
Glepidotin B	ADRA1B	DrugBank
Glepidotin B	TOP2	DrugBank
Glepidotin B	HSP90	DrugBank
Glepidotin B	IGHG1	DrugBank
Glepidotin B	NCOA1	DrugBank
Glepidotin B	CALM	DrugBank
glyasperin B	NOS2	DrugBank
glyasperin B	THB	DrugBank
glyasperin B	ESR1	DrugBank
glyasperin B	AR	DrugBank
glyasperin B	PPARG	DrugBank
glyasperin B	F10A	DrugBank
glyasperin B	PTGS2	DrugBank
glyasperin B	F7	DrugBank
glyasperin B	KDR	DrugBank
glyasperin B	ACHE	DrugBank
glyasperin B	TOP2	DrugBank
glyasperin B	ESR2	DrugBank
glyasperin B	DPP4	DrugBank
glyasperin B	GSK3B	DrugBank
glyasperin B	HSP90	DrugBank
glyasperin B	CDK2	DrugBank
glyasperin B	PRSS1	DrugBank
glyasperin B	PIM1	DrugBank
glyasperin B	CCNA2	DrugBank
glyasperin B	NCOA2	DrugBank
glyasperin B	CALM	DrugBank
3-(3,4-dihydroxyphenyl)-5,7-dihydroxy-8-(3-methylbut-2-enyl)chromone	NOS2	DrugBank
3-(3,4-dihydroxyphenyl)-5,7-dihydroxy-8-(3-methylbut-3-enyl)chromone	THB	DrugBank
3-(3,4-dihydroxyphenyl)-5,7-dihydroxy-8-(3-methylbut-4-enyl)chromone	ESR1	DrugBank
3-(3,4-dihydroxyphenyl)-5,7-dihydroxy-8-(3-methylbut-5-enyl)chromone	AR	DrugBank
3-(3,4-dihydroxyphenyl)-5,7-dihydroxy-8-(3-methylbut-6-enyl)chromone	PPARG	DrugBank
3-(3,4-dihydroxyphenyl)-5,7-dihydroxy-8-(3-methylbut-7-enyl)chromone	F10A	DrugBank
3-(3,4-dihydroxyphenyl)-5,7-dihydroxy-8-(3-methylbut-8-enyl)chromone	PTGS2	DrugBank
3-(3,4-dihydroxyphenyl)-5,7-dihydroxy-8-(3-methylbut-9-enyl)chromone	PTPN1 MRNA	DrugBank
3-(3,4-dihydroxyphenyl)-5,7-dihydroxy-8-(3-methylbut-10-enyl)chromone	MAPK14	DrugBank
3-(3,4-dihydroxyphenyl)-5,7-dihydroxy-8-(3-methylbut-11-enyl)chromone	GSK3B	DrugBank
3-(3,4-dihydroxyphenyl)-5,7-dihydroxy-8-(3-methylbut-12-enyl)chromone	HSP90	DrugBank
3-(3,4-dihydroxyphenyl)-5,7-dihydroxy-8-(3-methylbut-13-enyl)chromone	CDK2	DrugBank
3-(3,4-dihydroxyphenyl)-5,7-dihydroxy-8-(3-methylbut-14-enyl)chromone	CHEK1	DrugBank
3-(3,4-dihydroxyphenyl)-5,7-dihydroxy-8-(3-methylbut-15-enyl)chromone	PRSS1	DrugBank
3-(3,4-dihydroxyphenyl)-5,7-dihydroxy-8-(3-methylbut-16-enyl)chromone	PIM1	DrugBank
3-(3,4-dihydroxyphenyl)-5,7-dihydroxy-8-(3-methylbut-17-enyl)chromone	CCNA2	DrugBank
3-(3,4-dihydroxyphenyl)-5,7-dihydroxy-8-(3-methylbut-18-enyl)chromone	NCOA2	DrugBank
3-(3,4-dihydroxyphenyl)-5,7-dihydroxy-8-(3-methylbut-19-enyl)chromone	CALM	DrugBank
formononetin	NOS2	DrugBank
formononetin	PTGS1	DrugBank
formononetin	CHRM1	DrugBank
formononetin	ESR1	DrugBank
formononetin	AR	DrugBank
formononetin	PPARG	DrugBank
formononetin	PTGS2	DrugBank
formononetin	RXRA	DrugBank
formononetin	PDE3A	DrugBank
formononetin	ADRA1A	DrugBank
formononetin	SLC6A3	DrugBank
formononetin	ADRB2	DrugBank
formononetin	SLC6A4	DrugBank
formononetin	ESR2	DrugBank
formononetin	DPP4	DrugBank
formononetin	MAPK14	DrugBank
formononetin	GSK3B	DrugBank
formononetin	HSP90	DrugBank
formononetin	CDK2	DrugBank
formononetin	MAOB	DrugBank
formononetin	CHEK1	DrugBank
formononetin	PRKACA MRNA	DrugBank
formononetin	PRSS1	DrugBank
formononetin	PIM1	DrugBank
formononetin	CCNA2	DrugBank
formononetin	CALM	DrugBank
formononetin	PKIA	DrugBank
formononetin	THB	DrugBank
formononetin	NOS3	DrugBank
formononetin	ACHE	DrugBank
formononetin	BLA	DrugBank
formononetin	JUN	DrugBank
formononetin	PPARG	N/A
formononetin	IL4	N/A
formononetin	SIRT1	N/A
formononetin	ATP5F1B	DrugBank
formononetin	MT-ND6	DrugBank
formononetin	HSD3B2	N/A
formononetin	HSD3B1	N/A
1-Methoxyphaseollidin	NOS2	DrugBank
2-Methoxyphaseollidin	PTGS1	DrugBank
3-Methoxyphaseollidin	THB	DrugBank
4-Methoxyphaseollidin	KCNA2	DrugBank
5-Methoxyphaseollidin	ESR1	DrugBank
6-Methoxyphaseollidin	AR	DrugBank
7-Methoxyphaseollidin	SCN5A	DrugBank
8-Methoxyphaseollidin	PPARG	DrugBank
9-Methoxyphaseollidin	F10A	DrugBank
10-Methoxyphaseollidin	PTGS2	DrugBank
11-Methoxyphaseollidin	NOS3	DrugBank
12-Methoxyphaseollidin	KDR	DrugBank
13-Methoxyphaseollidin	RXRA	DrugBank
14-Methoxyphaseollidin	ADRA1B	DrugBank
15-Methoxyphaseollidin	ADRB2	DrugBank
16-Methoxyphaseollidin	ADRA1D	DrugBank
17-Methoxyphaseollidin	TOP2	DrugBank
18-Methoxyphaseollidin	ESR2	DrugBank
19-Methoxyphaseollidin	MAPK14	DrugBank
20-Methoxyphaseollidin	GSK3B	DrugBank
21-Methoxyphaseollidin	HSP90	DrugBank
22-Methoxyphaseollidin	CDK2	DrugBank
23-Methoxyphaseollidin	PIK3CG	DrugBank
24-Methoxyphaseollidin	PRSS1	DrugBank
25-Methoxyphaseollidin	PIM1	DrugBank
26-Methoxyphaseollidin	CCNA2	DrugBank
27-Methoxyphaseollidin	NCOA2	DrugBank
28-Methoxyphaseollidin	NCOA1	DrugBank
29-Methoxyphaseollidin	CALM	DrugBank
(2R)-7-hydroxy-2-(4-hydroxyphenyl)chroman-4-one	PTGS1	DrugBank
(2R)-7-hydroxy-2-(4-hydroxyphenyl)chroman-5-one	ESR1	DrugBank
(2R)-7-hydroxy-2-(4-hydroxyphenyl)chroman-6-one	PTGS2	DrugBank
(2R)-7-hydroxy-2-(4-hydroxyphenyl)chroman-7-one	RXRA	DrugBank
(2R)-7-hydroxy-2-(4-hydroxyphenyl)chroman-8-one	PDE3A	DrugBank
(2R)-7-hydroxy-2-(4-hydroxyphenyl)chroman-9-one	ADRB2	DrugBank
(2R)-7-hydroxy-2-(4-hydroxyphenyl)chroman-10-one	HSP90	DrugBank
(2R)-7-hydroxy-2-(4-hydroxyphenyl)chroman-11-one	PIK3CG	DrugBank
(2R)-7-hydroxy-2-(4-hydroxyphenyl)chroman-12-one	BLA	DrugBank
(2R)-7-hydroxy-2-(4-hydroxyphenyl)chroman-13-one	MAOB	DrugBank
(2R)-7-hydroxy-2-(4-hydroxyphenyl)chroman-14-one	PRKACA MRNA	DrugBank
(2R)-7-hydroxy-2-(4-hydroxyphenyl)chroman-15-one	PKIA	DrugBank
(2R)-7-hydroxy-2-(4-hydroxyphenyl)chroman-16-one	CALM	DrugBank
(2R)-7-hydroxy-2-(4-hydroxyphenyl)chroman-17-one	GABRA1	DrugBank
(2R)-7-hydroxy-2-(4-hydroxyphenyl)chroman-18-one	SLC6A4	DrugBank
Glyasperins M	NOS2	DrugBank
Glyasperins M	PTGS1	DrugBank
Glyasperins M	KCNA2	DrugBank
Glyasperins M	ESR1	DrugBank
Glyasperins M	AR	DrugBank
Glyasperins M	SCN5A	DrugBank
Glyasperins M	PPARG	DrugBank
Glyasperins M	F10A	DrugBank
Glyasperins M	PTGS2	DrugBank
Glyasperins M	F7	DrugBank
Glyasperins M	KDR	DrugBank
Glyasperins M	ACHE	DrugBank
Glyasperins M	TOP2	DrugBank
Glyasperins M	ESR2	DrugBank
Glyasperins M	PPARD	DrugBank
Glyasperins M	GSK3B	DrugBank
Glyasperins M	HSP90	DrugBank
Glyasperins M	CDK2	DrugBank
Glyasperins M	PRKACA MRNA	DrugBank
Glyasperins M	PRSS1	DrugBank
Glyasperins M	PIM1	DrugBank
Glyasperins M	CCNA2	DrugBank
Glyasperins M	NCOA2	DrugBank
Glyasperins M	NCOA1	DrugBank
Glyasperins M	KCNMA1	DrugBank
Glyasperins M	CALM	DrugBank
Vestitol	NOS2	DrugBank
Vestitol	PTGS1	DrugBank
Vestitol	CHRM1	DrugBank
Vestitol	ESR1	DrugBank
Vestitol	AR	DrugBank
Vestitol	SCN5A	DrugBank
Vestitol	PPARG	DrugBank
Vestitol	PTGS2	DrugBank
Vestitol	CHRM4	DrugBank
Vestitol	RXRA	DrugBank
Vestitol	PDE3A	DrugBank
Vestitol	HTR2A	DrugBank
Vestitol	ADRA1A	DrugBank
Vestitol	ADRA1B	DrugBank
Vestitol	SLC6A3	DrugBank
Vestitol	ADRB2	DrugBank
Vestitol	SLC6A4	DrugBank
Vestitol	ESR2	DrugBank
Vestitol	DPP4	DrugBank
Vestitol	MAPK14	DrugBank
Vestitol	GSK3B	DrugBank
Vestitol	HSP90	DrugBank
Vestitol	CDK2	DrugBank
Vestitol	CHEK1	DrugBank
Vestitol	PRKACA MRNA	DrugBank
Vestitol	PRSS1	DrugBank
Vestitol	PIM1	DrugBank
Vestitol	CCNA2	DrugBank
Vestitol	PKIA	DrugBank
Vestitol	CALM	DrugBank
Inermine	PTGS1	DrugBank
Inermine	CHRM3	DrugBank
Inermine	SCN5A	DrugBank
Inermine	PTGS2	DrugBank
Inermine	HTR3A	DrugBank
Inermine	RXRA	DrugBank
Inermine	ADRA1B	DrugBank
Inermine	ADRA1D	DrugBank
Inermine	PIK3CG	DrugBank
Inermine	PRKACA MRNA	DrugBank
Inermine	IGHG1	DrugBank
Inermine	PRSS1	DrugBank
Inermine	CALM	DrugBank
Inermine	CHRM1	DrugBank
Inermine	ADRB2	DrugBank
Inermine	OPRM1	DrugBank
Inermine	HSP90	DrugBank
glyasperin F	NOS2	DrugBank
glyasperin F	PTGS1	DrugBank
glyasperin F	ESR1	DrugBank
glyasperin F	AR	DrugBank
glyasperin F	SCN5A	DrugBank
glyasperin F	PPARG	DrugBank
glyasperin F	F10A	DrugBank
glyasperin F	PTGS2	DrugBank
glyasperin F	TOP2	DrugBank
glyasperin F	ESR2	DrugBank
glyasperin F	MAPK14	DrugBank
glyasperin F	GSK3B	DrugBank
glyasperin F	HSP90	DrugBank
glyasperin F	CDK2	DrugBank
glyasperin F	PRSS1	DrugBank
glyasperin F	PIM1	DrugBank
glyasperin F	CCNA2	DrugBank
glyasperin F	CALM	DrugBank
Licochalcone B	NOS2	DrugBank
Licochalcone B	PTGS1	DrugBank
Licochalcone B	ESR1	DrugBank
Licochalcone B	AR	DrugBank
Licochalcone B	PPARG	DrugBank
Licochalcone B	PTGS2	DrugBank
Licochalcone B	CA2	DrugBank
Licochalcone B	PDE3A	DrugBank
Licochalcone B	ADRB2	DrugBank
Licochalcone B	ESR2	DrugBank
Licochalcone B	MAPK14	DrugBank
Licochalcone B	GSK3B	DrugBank
Licochalcone B	HSP90	DrugBank
Licochalcone B	CDK2	DrugBank
Licochalcone B	CHEK1	DrugBank
Licochalcone B	PRKACA MRNA	DrugBank
Licochalcone B	PIM1	DrugBank
Licochalcone B	CCNA2	DrugBank
Licochalcone B	CALM	DrugBank
Phaseol	THB	DrugBank
Phaseol	ESR1	DrugBank
Phaseol	AR	DrugBank
Phaseol	PPARG	DrugBank
Phaseol	PTGS2	DrugBank
Phaseol	KDR	DrugBank
Phaseol	MAPK14	DrugBank
Phaseol	GSK3B	DrugBank
Phaseol	HSP90	DrugBank
Phaseol	CDK2	DrugBank
Phaseol	CHEK1	DrugBank
Phaseol	PRKACA MRNA	DrugBank
Phaseol	PIM1	DrugBank
Phaseol	CCNA2	DrugBank
shinpterocarpin	NOS2	DrugBank
shinpterocarpin	PTGS1	DrugBank
shinpterocarpin	CHRM3	DrugBank
shinpterocarpin	KCNA2	DrugBank
shinpterocarpin	CHRM1	DrugBank
shinpterocarpin	ESR1	DrugBank
shinpterocarpin	AR	DrugBank
shinpterocarpin	SCN5A	DrugBank
shinpterocarpin	PPARG	DrugBank
shinpterocarpin	PTGS2	DrugBank
shinpterocarpin	HTR3A	DrugBank
shinpterocarpin	RXRA	DrugBank
shinpterocarpin	OPRD1	DrugBank
shinpterocarpin	ADRA1B	DrugBank
shinpterocarpin	ADRB2	DrugBank
shinpterocarpin	ADRA1D	DrugBank
shinpterocarpin	OPRM1	DrugBank
shinpterocarpin	ESR2	DrugBank
shinpterocarpin	MAPK14	DrugBank
shinpterocarpin	GSK3B	DrugBank
shinpterocarpin	CDK2	DrugBank
shinpterocarpin	PIK3CG	DrugBank
shinpterocarpin	CHRNA7	DrugBank
shinpterocarpin	PRKACA MRNA	DrugBank
shinpterocarpin	RXRB	DrugBank
shinpterocarpin	PRSS1	DrugBank
shinpterocarpin	PIM1	DrugBank
shinpterocarpin	CCNA2	DrugBank
shinpterocarpin	NCOA1	DrugBank
shinpterocarpin	CALM	DrugBank
7,2',4'-trihydroxy－5-methoxy-3－arylcoumarin	NOS2	DrugBank
7,2',4'-trihydroxy－5-methoxy-4－arylcoumarin	PTGS1	DrugBank
7,2',4'-trihydroxy－5-methoxy-5－arylcoumarin	ESR1	DrugBank
7,2',4'-trihydroxy－5-methoxy-6－arylcoumarin	AR	DrugBank
7,2',4'-trihydroxy－5-methoxy-7－arylcoumarin	PPARG	DrugBank
7,2',4'-trihydroxy－5-methoxy-8－arylcoumarin	PTGS2	DrugBank
7,2',4'-trihydroxy－5-methoxy-9－arylcoumarin	ESR2	DrugBank
7,2',4'-trihydroxy－5-methoxy-10－arylcoumarin	DPP4	DrugBank
7,2',4'-trihydroxy－5-methoxy-11－arylcoumarin	MAPK14	DrugBank
7,2',4'-trihydroxy－5-methoxy-12－arylcoumarin	GSK3B	DrugBank
7,2',4'-trihydroxy－5-methoxy-13－arylcoumarin	HSP90	DrugBank
7,2',4'-trihydroxy－5-methoxy-14－arylcoumarin	CDK2	DrugBank
7,2',4'-trihydroxy－5-methoxy-15－arylcoumarin	CHEK1	DrugBank
7,2',4'-trihydroxy－5-methoxy-16－arylcoumarin	PRKACA MRNA	DrugBank
7,2',4'-trihydroxy－5-methoxy-17－arylcoumarin	PIM1	DrugBank
Glycyrol	NOS2	DrugBank
Glycyrol	ESR1	DrugBank
Glycyrol	PPARG	DrugBank
Glycyrol	PTGS2	DrugBank
Glycyrol	KDR	DrugBank
Glycyrol	MAPK14	DrugBank
Glycyrol	GSK3B	DrugBank
Glycyrol	CHEK1	DrugBank
Glycyrol	PIM1	DrugBank
Glycyrol	CCNA2	DrugBank
Glycyrol	THB	DrugBank

## Sheet: 280 targets
PGR
NR3C2
GABRA2
CD14
LBP
NCOA6
PTGS1
PTGS2
Hsp90
PIK3C
KCNH
PKACA
DRD1
CHRM3
CHRM1
SCN5A
CHRM4
PDE3A
HTR2A
GABRA5
ADRA1A
GABRA3
CHRM2
ADRA1B
ADRB2
CHRNA2
SLC6A4
OPRM1
GABRA1
CHRNA7
SFOMI
BCL2
BAX
CASP9
JUN
CASP3
CASP8
PRKCD
TGFB1
PON1
MAP2
NCOA2
NOS2
AR
PPARG
PIK3CG
PRKACA mRNA
DPP4
PRSS1
THB
NOS3
ACHE
SLC6A2
TOP2
F7
CALM
RELA
IKBKB
AKT1
TNF
AHSA1
MAPK8
XDH
MMP1
STAT1
CDC2
HMOX1
CYP3A4
CYP1A2
CYP1A1
ICAM1
SELE
VCAM1
NR1I2
CYP1B1
ALOX5
HAS2
GSTP1
AHR
PSMD3
SLC2A4
NR1I3
IGF1R
DIO1
PPP3CA
PRXC1A
GSTM1
GSTM2
AKR1C3
SLPI
ESR1
bla
RXRA
CAT
F10a
PTPNI mRNA
ADH1C
IGHG1
NCOA1
ADRA2A
SLC6A3
AKR1B1
PLAU
LTA4H
MAOB
MAOA
CTRB1
ADRB1
ESR1
ESR2
PTPN1 mRNA
GABRA6
KCNA2
RELA
MAPK3
MAPK1
CASP-3
FASN
LDLR
BAD
SOD1
MTTP
APOB
PLB1
HMGCR
CYP19A1
UGT1A1
PPARA
SREBF1
GSR
ABCC1
ADIPOQ
SOAT2
AKR1C1
GOT1
ABAT
CES1
SOAT1
KCNMA1
CHEK1
GSK3B
BAX
MMP9
TP53
TIMP1
CREB1
PLA2G4A
CD163
EPHB2
KDR
MAPK14
CDK2
PIM1
CCNA2
NR3C1
CA2
GRIA2
EGFR
VEGFA
CCND1
BCL2L1
CDKN1
MMP2
IL10
RB1
CDK4
IL6
NFKBIA
XDH
TOP1
MDM2
APP
PCNA
ERBB2
HO1
CASP7
MCL1
BIRC5
IL2
CCNB1
TYR
IFNG
IL4
TOP2A
BIRC4
INSR
CD40LG
PTGES
NUF2
ADCY2
MET
MMP3
FOS
EIF6
EGF
CDKN2A
ELK1
POR
ODC1
RAF1
PRKCA
HIF1A
RUNX1T1
HERC5
78 kDa glucose-regulated protein
ACACA
CAV1
MYC
F3
GJA1
IL1B
CCL2
PTGER3
CXCL8
PRKCB
DUOX2
HSPB1
SULT1E1
MGAM
NR1I2
PLAT
THBD
SERPINE1
COL1A1
PTEN
IL1A
MPO
NCF1
NFE2L2
NQO1
PARP1
COL3A1
gyrB
C-X-C motif chemokine 11
C-X-C motif chemokine 2
DCAF5
CHEK2
CLDN4
PPARD
HSF1
CRP
C-X-C motif chemokine 10
CHUK
SPP1
RUNX2
RASSF1
E2F1
E2F2
ACPP
CTSD
IGFBP3
IGF2
IRF1
ERBB3
PCOLCE
NPEPPS
HK2
NKX3-1
RASA1
BACE
PKIA
RXRB
ADRA1D
STAT3
FOSL2
DRD1
CHRM5
OPRM1
MAPK10
OPRD1
PYGM
Cytochrome P450-cam
Oxidized LDLR 1
SIRT1
ATP5F1B
MT-ND6
HSD3B2
HSD3B1
HTR3A

## Sheet: KEGG
Category	Term	Count	%	PValue	Genes	List Total	Pop Hits	Pop Total	Fold Enrichment	Bonferroni	Benjamini	FDR
KEGG_PATHWAY	hsa05200:Pathways in cancer	63	25.7143	7.38736e-28	E2F1, E2F2, PPARD, ADCY2, PTGS2, MMP9, PPARG, MMP2, PTEN, MMP1, TGFB1, AKT1, FOS, CASP3, CDKN2A, CASP9, CASP8, PRKACA, NOS2, MYC, CHUK, PRKCA, PIK3CG, EGFR, AR, PTGER3, RXRB, RELA, RXRA, TP53, RUNX1T1, RB1, CDK4, CDK2, PRKCB, MAPK1, CCND1, HIF1A, JUN, MAPK3, VEGFA, MDM2, MAPK8, ERBB2, NFKBIA, CXCL8, BCL2L1, IGF1R, BCL2, NKX3-1, EGF, IL6, MET, RAF1, BIRC5, MAPK10, BAD, STAT1, STAT3, GSK3B, RASSF1,…	221	393	6910	5.01226	1.77297e-25	8.86483e-26	9.53523e-25
KEGG_PATHWAY	hsa05161:Hepatitis B	42	17.1429	1.29034e-28	E2F1, E2F2, TNF, MMP9, CXCL8, NFKBIA, ELK1, PTEN, TGFB1, AKT1, FOS, CASP3, CASP9, BCL2, CASP8, CCNA2, MYC, CHUK, PRKCA, PIK3CG, IL6, CREB1, RELA, TP53, RAF1, BIRC5, RB1, MAPK10, BAD, CDK4, STAT1, CDK2, STAT3, PRKCB, MAPK1, CCND1, JUN, BAX, MAPK3, PCNA, MAPK8, IKBKB	221	145	6910	9.05664	3.09682e-26	3.09682e-26	1.66551e-25
KEGG_PATHWAY	hsa04151:PI3K-Akt signaling pathway	40	16.3265	1.88786e-12	MCL1, COL3A1, BCL2L1, PTEN, AKT1, IGF1R, CASP9, BCL2, NOS3, EGF, MYC, INSR, CHUK, SPP1, PRKCA, EGFR, PIK3CG, IL4, IL6, CREB1, RELA, RXRA, MET, TP53, RAF1, BAD, CDK4, CDK2, KDR, MAPK1, CCND1, CHRM2, GSK3B, CHRM1, MAPK3, VEGFA, MDM2, COL1A1, IKBKB, IL2	221	345	6910	3.62516	4.53078e-10	2.5171e-11	2.43671e-09
KEGG_PATHWAY	hsa05166:HTLV-I infection	33	13.4694	1.6378e-11	E2F1, E2F2, TNF, ADCY2, NFKBIA, ELK1, CHEK1, BCL2L1, CHEK2, TGFB1, VCAM1, AKT1, FOS, CDKN2A, PRKACA, PPP3CA, MYC, CHUK, PIK3CG, ICAM1, IL6, CREB1, RELA, TP53, RB1, CDK4, CCND1, JUN, GSK3B, BAX, PCNA, IKBKB, IL2	221	256	6910	4.03051	3.93072e-09	1.57229e-10	2.11399e-08
KEGG_PATHWAY	hsa05205:Proteoglycans in cancer	32	13.0612	1.0224e-13	CAV1, TNF, ERBB3, MMP9, ERBB2, ELK1, MMP2, TGFB1, AKT1, IGF1R, CASP3, PRKACA, MYC, PRKCA, EGFR, PIK3CG, MET, TP53, ESR1, RAF1, IGF2, STAT3, KDR, PRKCB, MAPK1, CCND1, HIF1A, MAPK14, VEGFA, MAPK3, MDM2, PLAU	221	200	6910	5.00271	2.45404e-11	1.88771e-12	1.31983e-10
KEGG_PATHWAY	hsa04010:MAPK signaling pathway	30	12.2449	1.56662e-09	TNF, ELK1, TGFB1, AKT1, FOS, CASP3, IL1B, PRKACA, PPP3CA, EGF, MYC, RASA1, IL1A, CHUK, PRKCA, EGFR, RELA, TP53, RAF1, MAPK10, PRKCB, MAPK1, PLA2G4A, JUN, MAPK14, MAPK3, HSPB1, MAPK8, IKBKB, CD14	221	255	6910	3.67847	3.75989e-07	1.01619e-08	2.02212e-06
KEGG_PATHWAY	hsa05206:MicroRNAs in cancer	29	11.8367	7.85277e-08	E2F1, E2F2, CYP1B1, PTGS2, MCL1, ERBB3, ERBB2, MMP9, PTEN, CASP3, CDKN2A, BCL2, MYC, PRKCA, EGFR, MET, TP53, PIM1, RAF1, SIRT1, STAT3, PRKCB, CCND1, RASSF1, VEGFA, MDM2, ABCC1, IKBKB, PLAU	221	285	6910	3.18155	1.88465e-05	3.49012e-07	0.00010136
KEGG_PATHWAY	hsa05215:Prostate cancer	28	11.4286	4.44716e-20	E2F1, E2F2, ERBB2, NFKBIA, PTEN, AKT1, IGF1R, CASP9, BCL2, NKX3-1, EGF, CHUK, EGFR, PIK3CG, AR, RELA, CREB1, TP53, RAF1, RB1, BAD, CDK2, MAPK1, CCND1, GSK3B, MAPK3, MDM2, IKBKB	221	88	6910	9.94858	1.06732e-17	2.6683e-18	5.74018e-17
KEGG_PATHWAY	hsa05152:Tuberculosis	28	11.4286	6.76498e-12	TNF, IL10, TGFB1, AKT1, CASP3, CASP9, BCL2, CASP8, IFNG, IL1B, NOS2, PPP3CA, LBP, IL1A, IL6, RELA, CREB1, RAF1, BAD, MAPK10, STAT1, MAPK1, MAPK14, BAX, MAPK3, CTSD, MAPK8, CD14	221	177	6910	4.94619	1.62361e-09	7.73147e-11	8.73196e-09
KEGG_PATHWAY	hsa05212:Pancreatic cancer	27	11.0204	8.80438e-23	E2F1, E2F2, ERBB2, BCL2L1, TGFB1, AKT1, CDKN2A, CASP9, EGF, CHUK, EGFR, PIK3CG, RELA, TP53, RAF1, RB1, MAPK10, BAD, CDK4, STAT1, STAT3, MAPK1, CCND1, VEGFA, MAPK3, MAPK8, IKBKB	221	65	6910	12.9878	2.11305e-20	7.0435e-21	1.13642e-19
KEGG_PATHWAY	hsa04668:TNF signaling pathway	27	11.0204	1.06917e-16	TNF, CCL2, PTGS2, MMP9, NFKBIA, MMP3, VCAM1, AKT1, FOS, CASP3, CASP7, CASP8, IL1B, CHUK, PIK3CG, ICAM1, IL6, RELA, CREB1, MAPK10, MAPK1, MAPK14, JUN, MAPK3, MAPK8, IKBKB, SELE	221	106	6910	7.96423	2.66454e-14	3.77476e-15	1.44329e-13
KEGG_PATHWAY	hsa05145:Toxoplasmosis	27	11.0204	1.9983e-15	TNF, LDLR, NFKBIA, BCL2L1, IL10, TGFB1, AKT1, CASP3, CASP9, BCL2, CASP8, IFNG, NOS2, CHUK, PIK3CG, RELA, BAD, MAPK10, STAT1, STAT3, MAPK1, CD40LG, MAPK14, MAPK3, MAPK8, ALOX5, IKBKB	221	118	6910	7.15431	4.79616e-13	5.9952e-14	2.57572e-12
KEGG_PATHWAY	hsa04510:Focal adhesion	27	11.0204	1.25674e-09	CAV1, ERBB2, COL3A1, ELK1, PTEN, AKT1, IGF1R, BCL2, EGF, SPP1, EGFR, PIK3CG, PRKCA, MET, RAF1, BAD, MAPK10, KDR, PRKCB, MAPK1, CCND1, GSK3B, JUN, VEGFA, MAPK3, MAPK8, COL1A1	221	206	6910	4.0981	3.01619e-07	8.87114e-09	1.62214e-06
KEGG_PATHWAY	hsa05160:Hepatitis C	26	10.6122	3.42658e-13	PPARA, TNF, CLDN4, LDLR, CXCL8, NFKBIA, AKT1, EGF, CHUK, EGFR, PIK3CG, RELA, RXRA, TP53, RAF1, MAPK10, BAD, STAT1, STAT3, MAPK1, GSK3B, MAPK14, MAPK3, IRF1, MAPK8, IKBKB	221	133	6910	6.11234	8.22276e-11	5.48184e-12	4.42235e-10
KEGG_PATHWAY	hsa04068:FoxO signaling pathway	26	10.6122	4.09668e-13	PTEN, IL10, TGFB1, AKT1, IGF1R, SLC2A4, CAT, EGF, INSR, CHUK, EGFR, PIK3CG, IL6, RAF1, MAPK10, SIRT1, CDK2, STAT3, CCNB1, MAPK1, CCND1, MAPK14, MAPK3, MDM2, MAPK8, IKBKB	221	134	6910	6.06673	9.83214e-11	6.14508e-12	5.28788e-10
KEGG_PATHWAY	hsa05164:Influenza A	26	10.6122	1.63739e-10	TNF, CCL2, PRSS1, NFKBIA, CXCL8, AKT1, CASP9, IFNG, IL1B, IL1A, PIK3CG, PRKCA, ICAM1, IL6, RELA, RAF1, MAPK10, STAT1, PRKCB, MAPK1, MAPK14, GSK3B, JUN, MAPK3, MAPK8, IKBKB	221	174	6910	4.67208	3.92973e-08	1.30991e-09	2.11346e-07
KEGG_PATHWAY	hsa04014:Ras signaling pathway	26	10.6122	4.05542e-08	ELK1, BCL2L1, AKT1, IGF1R, PRKACA, EGF, INSR, CHUK, RASA1, EGFR, PIK3CG, PRKCA, RELA, MET, RAF1, BAD, MAPK10, KDR, PRKCB, MAPK1, PLA2G4A, RASSF1, VEGFA, MAPK3, MAPK8, IKBKB	221	226	6910	3.59708	9.73297e-06	2.02771e-07	5.23454e-05
KEGG_PATHWAY	hsa04080:Neuroactive ligand-receptor interaction	26	10.6122	2.02472e-06	OPRM1, GABRA2, DRD1, GABRA1, PTGER3, GABRA3, GABRA6, GABRA5, PRSS1, NR3C1, ADRB2, CHRM5, ADRB1, CHRM4, GRIA2, CHRM3, CHRM2, CHRM1, ADRA1B, ADRA2A, ADRA1A, CHRNA7, ADRA1D, OPRD1, HTR2A, CHRNA2	221	277	6910	2.93481	0.000485815	6.6566e-06	0.00261337
KEGG_PATHWAY	hsa05142:Chagas disease (American trypanosomiasis)	25	10.2041	8.34364e-15	TNF, CCL2, NFKBIA, CXCL8, IL10, TGFB1, AKT1, FOS, SERPINE1, IFNG, CASP8, IL1B, NOS2, CHUK, PIK3CG, IL6, RELA, MAPK10, MAPK1, MAPK14, JUN, MAPK3, MAPK8, IKBKB, IL2	221	104	6910	7.5161	1.9984e-12	2.22045e-13	1.0747e-11
KEGG_PATHWAY	hsa05169:Epstein-Barr virus infection	25	10.2041	5.6169e-09	NFKBIA, IL10, AKT1, BCL2, IFNG, PSMD3, PRKACA, CCNA2, MYC, CHUK, PIK3CG, ICAM1, RELA, TP53, MAPK10, RB1, CDK2, STAT3, GSK3B, MAPK14, JUN, MDM2, HSPB1, MAPK8, IKBKB	221	190	6910	4.11407	1.34806e-06	3.20966e-08	7.25002e-06
KEGG_PATHWAY	hsa04380:Osteoclast differentiation	24	9.79592	1.41195e-11	PIK3CG, TNF, FOSL2, NCF1, CREB1, RELA, PPARG, NFKBIA, MAPK10, STAT1, TGFB1, AKT1, FOS, MAPK1, JUN, MAPK14, IFNG, MAPK3, IL1B, MAPK8, PPP3CA, IKBKB, CHUK, IL1A	221	131	6910	5.7283	3.38868e-09	1.41195e-10	1.82247e-08
KEGG_PATHWAY	hsa04024:cAMP signaling pathway	24	9.79592	5.92271e-08	PIK3CG, PPARA, DRD1, PTGER3, ADCY2, CREB1, RELA, RAF1, NFKBIA, PDE3A, BAD, MAPK10, AKT1, FOS, MAPK1, ADRB2, ADRB1, GRIA2, CHRM2, JUN, CHRM1, MAPK3, PRKACA, MAPK8	221	198	6910	3.78994	1.42144e-05	2.78716e-07	7.64473e-05
KEGG_PATHWAY	hsa04066:HIF-1 signaling pathway	23	9.38776	2.15096e-13	PRKCA, EGFR, PIK3CG, IL6, ERBB2, RELA, HK2, STAT3, PRKCB, TIMP1, AKT1, IGF1R, MAPK1, HIF1A, BCL2, MAPK3, VEGFA, IFNG, SERPINE1, NOS3, NOS2, EGF, INSR	221	98	6910	7.33817	5.1612e-11	3.68661e-12	2.77578e-10
KEGG_PATHWAY	hsa04919:Thyroid hormone signaling pathway	23	9.38776	5.61592e-12	PRKCA, PIK3CG, RXRB, RXRA, TP53, ESR1, RAF1, BAD, STAT1, PRKCB, AKT1, MAPK1, NCOA1, CCND1, NCOA2, HIF1A, CASP9, GSK3B, MAPK3, MDM2, PRKACA, DIO1, MYC	221	114	6910	6.30825	1.34783e-09	6.73914e-11	7.24879e-09
KEGG_PATHWAY	hsa04932:Non-alcoholic fatty liver disease (NAFLD)	23	9.38776	1.68257e-09	PIK3CG, SREBF1, PPARA, IL6, TNF, RXRA, RELA, CXCL8, MAPK10, ADIPOQ, TGFB1, AKT1, CASP3, CASP7, JUN, GSK3B, BAX, CASP8, IL1B, MAPK8, IKBKB, INSR, IL1A	221	151	6910	4.76252	4.03816e-07	1.06267e-08	2.17177e-06
KEGG_PATHWAY	hsa04020:Calcium signaling pathway	23	9.38776	4.19341e-08	PRKCA, EGFR, DRD1, ADCY2, PTGER3, ERBB3, ERBB2, PRKCB, ADRB2, CHRM5, ADRB1, CHRM3, CHRM2, CHRM1, ADRA1B, ADRA1A, CHRNA7, PRKACA, NOS3, NOS2, PPP3CA, ADRA1D, HTR2A	221	179	6910	4.01754	1.00641e-05	2.05391e-07	5.41264e-05
KEGG_PATHWAY	hsa05223:Non-small cell lung cancer	22	8.97959	6.75466e-18	PRKCA, E2F1, PIK3CG, EGFR, E2F2, RXRB, ERBB2, RXRA, TP53, RAF1, BAD, RB1, CDK4, PRKCB, AKT1, MAPK1, CCND1, CDKN2A, CASP9, RASSF1, MAPK3, EGF	221	56	6910	12.2835	1.62112e-15	2.70187e-16	8.71858e-15
KEGG_PATHWAY	hsa05222:Small cell lung cancer	22	8.97959	1.01346e-13	E2F1, PIK3CG, E2F2, PTGS2, RXRB, RXRA, RELA, TP53, NFKBIA, RB1, BCL2L1, CDK4, PTEN, CDK2, AKT1, CCND1, CASP9, BCL2, NOS2, IKBKB, MYC, CHUK	221	85	6910	8.09263	2.43272e-11	2.02727e-12	1.3084e-10
KEGG_PATHWAY	hsa04620:Toll-like receptor signaling pathway	22	8.97959	1.02949e-11	PIK3CG, IL6, TNF, RELA, CXCL8, NFKBIA, MAPK10, STAT1, AKT1, MAPK1, FOS, JUN, MAPK14, CASP8, MAPK3, IL1B, MAPK8, LBP, IKBKB, CD14, CHUK, SPP1	221	106	6910	6.48937	2.47077e-09	1.12308e-10	1.32881e-08
KEGG_PATHWAY	hsa05203:Viral carcinogenesis	22	8.97959	1.8901e-06	PIK3CG, CREB1, RELA, TP53, NFKBIA, CHEK1, BAD, RB1, CDK4, CDK2, STAT3, MAPK1, CASP3, CCND1, CDKN2A, JUN, BAX, CASP8, MAPK3, MDM2, PRKACA, CCNA2	221	205	6910	3.35548	0.000453522	6.30033e-06	0.00243962
KEGG_PATHWAY	hsa05219:Bladder cancer	21	8.57143	6.99973e-20	E2F1, EGFR, E2F2, ERBB2, MMP9, TP53, CXCL8, RAF1, RB1, CDK4, MMP2, MMP1, MAPK1, CCND1, CDKN2A, RASSF1, VEGFA, MAPK3, MDM2, EGF, MYC	221	41	6910	16.0148	1.67994e-17	3.35987e-18	9.0349e-17
KEGG_PATHWAY	hsa05220:Chronic myeloid leukemia	21	8.57143	3.49608e-14	E2F1, PIK3CG, E2F2, RELA, TP53, RAF1, NFKBIA, BAD, RB1, BCL2L1, CDK4, TGFB1, AKT1, MAPK1, CCND1, CDKN2A, MAPK3, MDM2, IKBKB, MYC, CHUK	221	72	6910	9.11953	8.39329e-12	7.63056e-13	4.51417e-11
KEGG_PATHWAY	hsa04660:T cell receptor signaling pathway	21	8.57143	4.83352e-11	IL4, PIK3CG, TNF, RELA, RAF1, NFKBIA, CDK4, IL10, AKT1, FOS, MAPK1, CD40LG, JUN, GSK3B, MAPK14, IFNG, MAPK3, PPP3CA, IKBKB, CHUK, IL2	221	103	6910	6.37482	1.16005e-08	4.14302e-10	6.23887e-08
KEGG_PATHWAY	hsa04931:Insulin resistance	21	8.57143	1.19448e-10	PIK3CG, SREBF1, PPARA, IL6, TNF, CREB1, RELA, NFKBIA, MAPK10, PRKCD, PTEN, STAT3, AKT1, SLC2A4, PYGM, GSK3B, NOS3, MAPK8, PTPN1, IKBKB, INSR	221	108	6910	6.07969	2.86675e-08	9.88536e-10	1.54178e-07
KEGG_PATHWAY	hsa05202:Transcriptional misregulation in cancer	21	8.57143	3.03608e-07	PLAT, IL6, RXRB, RXRA, RELA, MMP9, MET, PPARG, TP53, RUNX1T1, CXCL8, BCL2L1, MMP3, IGF1R, MDM2, MPO, IGFBP3, MYC, RUNX2, CD14, PLAU	221	168	6910	3.90837	7.28633e-05	1.23502e-06	0.000391881
KEGG_PATHWAY	hsa05210:Colorectal cancer	20	8.16327	2.11194e-14	PIK3CG, TP53, RAF1, BIRC5, BAD, MAPK10, TGFB1, AKT1, MAPK1, FOS, CASP3, CCND1, CASP9, JUN, BAX, GSK3B, BCL2, MAPK3, MAPK8, MYC	221	62	6910	10.0861	5.06262e-12	5.06262e-13	2.72227e-11
KEGG_PATHWAY	hsa04071:Sphingolipid signaling pathway	20	8.16327	5.60913e-09	PRKCA, PIK3CG, TNF, RELA, TP53, RAF1, MAPK10, PTEN, PRKCB, AKT1, MAPK1, BCL2, BAX, MAPK14, MAPK3, CTSD, ABCC1, NOS3, MAPK8, OPRD1	221	120	6910	5.21116	1.34619e-06	3.28339e-08	7.23998e-06
KEGG_PATHWAY	hsa04910:Insulin signaling pathway	20	8.16327	5.89639e-08	SREBF1, PIK3CG, ACACA, HK2, RAF1, ELK1, BAD, MAPK10, AKT1, MAPK1, SLC2A4, PYGM, GSK3B, MAPK3, FASN, MAPK8, PRKACA, PTPN1, IKBKB, INSR	221	138	6910	4.53144	1.41512e-05	2.83027e-07	7.61076e-05
KEGG_PATHWAY	hsa04022:cGMP-PKG signaling pathway	20	8.16327	1.12163e-06	PIK3CG, KCNMA1, ADCY2, CREB1, RAF1, PDE3A, BAD, AKT1, MAPK1, ADRB2, ADRB1, MAPK3, ADRA2A, ADRA1B, ADRA1A, NOS3, PPP3CA, INSR, ADRA1D, OPRD1	221	166	6910	3.7671	0.000269154	3.95868e-06	0.00144773
KEGG_PATHWAY	hsa05214:Glioma	19	7.7551	7.48277e-13	PRKCA, E2F1, PIK3CG, EGFR, E2F2, TP53, RAF1, RB1, CDK4, PTEN, PRKCB, AKT1, IGF1R, MAPK1, CCND1, CDKN2A, MAPK3, MDM2, EGF	221	65	6910	9.13958	1.7959e-10	1.05641e-11	9.65861e-10
KEGG_PATHWAY	hsa05218:Melanoma	19	7.7551	3.94057e-12	E2F1, PIK3CG, EGFR, E2F2, MET, TP53, RAF1, BAD, RB1, CDK4, PTEN, AKT1, IGF1R, MAPK1, CCND1, CDKN2A, MAPK3, MDM2, EGF	221	71	6910	8.36722	9.4575e-10	4.97763e-11	5.08636e-09
KEGG_PATHWAY	hsa05140:Leishmaniasis	19	7.7551	3.94057e-12	IL4, TNF, PTGS2, NCF1, RELA, NFKBIA, ELK1, STAT1, IL10, TGFB1, FOS, MAPK1, JUN, MAPK14, IFNG, MAPK3, IL1B, NOS2, IL1A	221	71	6910	8.36722	9.4575e-10	4.97763e-11	5.08636e-09
KEGG_PATHWAY	hsa05133:Pertussis	19	7.7551	1.083e-11	IL6, TNF, RELA, CXCL8, MAPK10, IL10, MAPK1, FOS, CASP3, CASP7, JUN, MAPK14, MAPK3, IRF1, IL1B, MAPK8, NOS2, CD14, IL1A	221	75	6910	7.92097	2.5992e-09	1.13009e-10	1.39788e-08
KEGG_PATHWAY	hsa04012:ErbB signaling pathway	18	7.34694	1.31433e-09	PRKCA, PIK3CG, EGFR, ERBB3, ERBB2, RAF1, ELK1, BAD, MAPK10, PRKCB, AKT1, MAPK1, JUN, GSK3B, MAPK3, MAPK8, EGF, MYC	221	87	6910	6.46903	3.1544e-07	8.76222e-09	1.69648e-06
KEGG_PATHWAY	hsa04915:Estrogen signaling pathway	18	7.34694	1.04433e-08	PIK3CG, OPRM1, EGFR, ADCY2, CREB1, MMP9, ESR1, RAF1, ESR2, PRKCD, MMP2, AKT1, MAPK1, FOS, JUN, MAPK3, NOS3, PRKACA	221	99	6910	5.6849	2.5064e-06	5.82884e-08	1.34797e-05
KEGG_PATHWAY	hsa05146:Amoebiasis	18	7.34694	3.03e-08	PRKCA, PIK3CG, IL6, TNF, RELA, COL3A1, CXCL8, IL10, TGFB1, PRKCB, CASP3, IFNG, IL1B, HSPB1, PRKACA, NOS2, COL1A1, CD14	221	106	6910	5.30949	7.27196e-06	1.616e-07	3.91096e-05
KEGG_PATHWAY	hsa04725:Cholinergic synapse	18	7.34694	6.1413e-08	PRKCA, PIK3CG, ACHE, ADCY2, CREB1, PRKCB, AKT1, FOS, MAPK1, CHRM5, CHRM4, CHRM3, CHRM2, BCL2, CHRM1, MAPK3, CHRNA7, PRKACA	221	111	6910	5.07032	1.4739e-05	2.83445e-07	7.92688e-05
KEGG_PATHWAY	hsa04722:Neurotrophin signaling pathway	18	7.34694	1.98338e-07	PIK3CG, RELA, TP53, RAF1, NFKBIA, BAD, MAPK10, PRKCD, AKT1, MAPK1, JUN, BAX, MAPK14, GSK3B, BCL2, MAPK3, MAPK8, IKBKB	221	120	6910	4.69005	4.76e-05	8.5002e-07	0.000256004
KEGG_PATHWAY	hsa05162:Measles	18	7.34694	8.90755e-07	IL4, PIK3CG, IL6, RELA, TP53, NFKBIA, CDK4, STAT1, CDK2, STAT3, AKT1, CCND1, GSK3B, IFNG, IL1B, CHUK, IL1A, IL2	221	133	6910	4.23162	0.000213758	3.19076e-06	0.00114974
KEGG_PATHWAY	hsa05168:Herpes simplex infection	18	7.34694	6.64268e-05	IL6, TNF, CCL2, RELA, TP53, NFKBIA, MAPK10, STAT1, CDK2, FOS, CASP3, JUN, CASP8, IFNG, IL1B, MAPK8, IKBKB, CHUK	221	183	6910	3.07544	0.0158165	0.000185366	0.0857065
KEGG_PATHWAY	hsa04062:Chemokine signaling pathway	18	7.34694	8.14465e-05	PIK3CG, CCL2, ADCY2, NCF1, RELA, CXCL8, RAF1, NFKBIA, STAT1, PRKCD, STAT3, AKT1, MAPK1, GSK3B, MAPK3, PRKACA, IKBKB, CHUK	221	186	6910	3.02584	0.0193581	0.000224664	0.105076
KEGG_PATHWAY	hsa04370:VEGF signaling pathway	17	6.93878	3.68698e-11	PRKCA, PIK3CG, PTGS2, RAF1, BAD, KDR, PRKCB, AKT1, MAPK1, PLA2G4A, CASP9, MAPK14, VEGFA, MAPK3, HSPB1, NOS3, PPP3CA	221	61	6910	8.71375	8.84876e-09	3.27732e-10	4.75897e-08
KEGG_PATHWAY	hsa04917:Prolactin signaling pathway	17	6.93878	4.38647e-10	PIK3CG, RELA, ESR1, RAF1, MAPK10, ESR2, STAT1, STAT3, AKT1, MAPK1, FOS, CCND1, GSK3B, MAPK14, MAPK3, IRF1, MAPK8	221	71	6910	7.48646	1.05275e-07	3.39598e-09	5.66183e-07
KEGG_PATHWAY	hsa04726:Serotonergic synapse	17	6.93878	3.6035e-07	PRKCA, PTGS2, MAOA, MAOB, PTGS1, SLC6A4, RAF1, PRKCB, MAPK1, APP, PLA2G4A, CASP3, MAPK3, PRKACA, ALOX5, HTR3A, HTR2A	221	111	6910	4.78863	8.64803e-05	1.4414e-06	0.000465121
KEGG_PATHWAY	hsa04110:Cell cycle	17	6.93878	1.66181e-06	E2F1, E2F2, TP53, CHEK1, RB1, CHEK2, CDK4, CDK2, TGFB1, CCNB1, CCND1, CDKN2A, GSK3B, PCNA, MDM2, MYC, CCNA2	221	124	6910	4.2866	0.000398756	5.61739e-06	0.00214496
KEGG_PATHWAY	hsa04921:Oxytocin signaling pathway	17	6.93878	3.84054e-05	PRKCA, PIK3CG, EGFR, ADCY2, PTGS2, RAF1, ELK1, PRKCB, MAPK1, FOS, CCND1, PLA2G4A, JUN, MAPK3, NOS3, PRKACA, PPP3CA	221	158	6910	3.36417	0.00917513	0.000111048	0.0495605
KEGG_PATHWAY	hsa04060:Cytokine-cytokine receptor interaction	17	6.93878	0.00263033	IL4, EGFR, IL6, TNF, CCL2, MET, CXCL8, IL10, TGFB1, KDR, CD40LG, IFNG, VEGFA, IL1B, EGF, IL1A, IL2	221	230	6910	2.31104	0.468532	0.00605957	3.34244
KEGG_PATHWAY	hsa05213:Endometrial cancer	16	6.53061	3.43387e-11	PIK3CG, EGFR, ERBB2, TP53, RAF1, ELK1, BAD, PTEN, AKT1, MAPK1, CCND1, CASP9, GSK3B, MAPK3, EGF, MYC	221	52	6910	9.62061	8.24127e-09	3.16972e-10	4.43226e-08
KEGG_PATHWAY	hsa04210:Apoptosis	16	6.53061	5.37339e-10	PIK3CG, TNF, RELA, TP53, NFKBIA, BAD, BCL2L1, AKT1, CASP3, CASP9, BAX, BCL2, CASP7, CASP8, IKBKB, CHUK	221	62	6910	8.0689	1.28961e-07	4.03005e-09	6.93571e-07
KEGG_PATHWAY	hsa04115:p53 signaling pathway	16	6.53061	1.73337e-09	TP53, CHEK1, CHEK2, CDK4, PTEN, CDK2, CCNB1, CCND1, CASP3, CDKN2A, CASP9, BAX, CASP8, SERPINE1, MDM2, IGFBP3	221	67	6910	7.46674	4.1601e-07	1.06669e-08	2.23735e-06
KEGG_PATHWAY	hsa05132:Salmonella infection	16	6.53061	3.87854e-08	IL6, RELA, CXCL8, MAPK10, MAPK1, FOS, JUN, MAPK14, IFNG, MAPK3, IL1B, MAPK8, NOS2, LBP, CD14, IL1A	221	83	6910	6.02737	9.30846e-06	1.98053e-07	5.00623e-05
KEGG_PATHWAY	hsa04064:NF-kappa B signaling pathway	16	6.53061	7.49387e-08	ICAM1, TNF, PTGS2, RELA, CXCL8, NFKBIA, BCL2L1, VCAM1, CD40LG, BCL2, IL1B, LBP, IKBKB, CD14, CHUK, PLAU	221	87	6910	5.75025	1.79851e-05	3.39345e-07	9.67271e-05
KEGG_PATHWAY	hsa04912:GnRH signaling pathway	16	6.53061	1.3941e-07	PRKCA, EGFR, ADCY2, RAF1, ELK1, MAPK10, PRKCD, MMP2, PRKCB, MAPK1, PLA2G4A, MAPK14, JUN, MAPK3, MAPK8, PRKACA	221	91	6910	5.49749	3.34579e-05	6.08336e-07	0.000179944
KEGG_PATHWAY	hsa04723:Retrograde endocannabinoid signaling	16	6.53061	5.70074e-07	PRKCA, MAPK1, GABRA2, GABRA1, ADCY2, GRIA2, PTGS2, GABRA3, GABRA6, MAPK14, GABRA5, MAPK3, PRKACA, MAPK8, MAPK10, PRKCB	221	101	6910	4.95318	0.000136808	2.17171e-06	0.00073582
KEGG_PATHWAY	hsa04152:AMPK signaling pathway	16	6.53061	6.51466e-06	PIK3CG, SREBF1, HMGCR, CREB1, PPARG, ACACA, ADIPOQ, SIRT1, AKT1, IGF1R, CCND1, SLC2A4, FASN, ADRA1A, INSR, CCNA2	221	122	6910	4.10059	0.0015623	2.03053e-05	0.00840847
KEGG_PATHWAY	hsa04728:Dopaminergic synapse	16	6.53061	1.18031e-05	PRKCA, DRD1, CREB1, MAOA, SLC6A3, MAOB, MAPK10, PRKCB, AKT1, FOS, GRIA2, MAPK14, GSK3B, MAPK8, PRKACA, PPP3CA	221	128	6910	3.90837	0.00282876	3.58572e-05	0.0152338
KEGG_PATHWAY	hsa04261:Adrenergic signaling in cardiomyocytes	16	6.53061	5.69616e-05	PRKCA, PIK3CG, ADCY2, CREB1, AKT1, MAPK1, ADRB2, ADRB1, MAPK14, BCL2, MAPK3, ADRA1B, ADRA1A, PRKACA, SCN5A, ADRA1D	221	146	6910	3.42652	0.0135782	0.000162739	0.0734983
KEGG_PATHWAY	hsa04015:Rap1 signaling pathway	16	6.53061	0.00277491	PRKCA, PIK3CG, EGFR, ADCY2, MET, RAF1, KDR, PRKCB, AKT1, IGF1R, MAPK1, MAPK14, VEGFA, MAPK3, EGF, INSR	221	210	6910	2.38225	0.486705	0.00621337	3.52314
KEGG_PATHWAY	hsa04621:NOD-like receptor signaling pathway	15	6.12245	9.97344e-10	IL6, TNF, CCL2, RELA, CXCL8, NFKBIA, MAPK10, MAPK1, MAPK14, CASP8, MAPK3, IL1B, MAPK8, IKBKB, CHUK	221	55	6910	8.52735	2.39363e-07	7.25341e-09	1.28732e-06
KEGG_PATHWAY	hsa05221:Acute myeloid leukemia	15	6.12245	1.29272e-09	PIK3CG, AKT1, MAPK1, CCND1, PPARD, RELA, MAPK3, PIM1, RUNX1T1, RAF1, BAD, IKBKB, MYC, CHUK, STAT3	221	56	6910	8.37508	3.10253e-07	8.86436e-09	1.66858e-06
KEGG_PATHWAY	hsa04914:Progesterone-mediated oocyte maturation	15	6.12245	5.01503e-07	PIK3CG, ADCY2, RAF1, MAPK10, CDK2, PGR, AKT1, CCNB1, IGF1R, MAPK1, MAPK14, MAPK3, MAPK8, PRKACA, CCNA2	221	87	6910	5.39086	0.000120353	1.97312e-06	0.000647313
KEGG_PATHWAY	hsa05231:Choline metabolism in cancer	15	6.12245	3.20281e-06	PRKCA, PIK3CG, EGFR, RAF1, MAPK10, PRKCB, AKT1, MAPK1, FOS, PLA2G4A, HIF1A, JUN, MAPK3, MAPK8, EGF	221	101	6910	4.64361	0.00076838	1.03874e-05	0.00413395
KEGG_PATHWAY	hsa04913:Ovarian steroidogenesis	14	5.71429	2.31063e-09	AKR1C3, HSD3B2, IGF1R, PLA2G4A, ADCY2, HSD3B1, CYP1B1, CYP1A1, LDLR, PTGS2, PRKACA, ALOX5, INSR, CYP19A1	221	49	6910	8.93342	5.54551e-07	1.38638e-08	2.98244e-06
KEGG_PATHWAY	hsa04920:Adipocytokine signaling pathway	14	5.71429	2.30862e-07	AKT1, PPARA, TNF, SLC2A4, RXRB, RELA, RXRA, NFKBIA, MAPK8, MAPK10, IKBKB, ADIPOQ, CHUK, STAT3	221	70	6910	6.25339	5.54052e-05	9.55289e-07	0.000297984
KEGG_PATHWAY	hsa05323:Rheumatoid arthritis	14	5.71429	3.5148e-06	ICAM1, IL6, TNF, CCL2, CXCL8, MMP3, TGFB1, MMP1, FOS, JUN, IFNG, VEGFA, IL1B, IL1A	221	88	6910	4.97429	0.000843198	1.12473e-05	0.00453663
KEGG_PATHWAY	hsa05144:Malaria	13	5.30612	2.62216e-08	ICAM1, IL6, TNF, CCL2, MET, CXCL8, TGFB1, IL10, VCAM1, CD40LG, IFNG, IL1B, SELE	221	49	6910	8.29532	6.29317e-06	1.43027e-07	3.38455e-05
KEGG_PATHWAY	hsa05014:Amyotrophic lateral sclerosis (ALS)	13	5.30612	3.35435e-08	CASP3, TNF, CASP9, GRIA2, BCL2, MAPK14, BAX, TP53, CAT, BAD, BCL2L1, PPP3CA, SOD1	221	50	6910	8.12941	8.05041e-06	1.7501e-07	4.32963e-05
KEGG_PATHWAY	hsa05230:Central carbon metabolism in cancer	13	5.30612	6.11778e-07	PIK3CG, EGFR, ERBB2, MET, TP53, HK2, RAF1, PTEN, AKT1, MAPK1, HIF1A, MAPK3, MYC	221	64	6910	6.3511	0.000146816	2.29417e-06	0.000789649
KEGG_PATHWAY	hsa05321:Inflammatory bowel disease (IBD)	13	5.30612	6.11778e-07	IL4, IL6, TNF, RELA, JUN, IFNG, IL1B, STAT1, TGFB1, IL10, IL1A, STAT3, IL2	221	64	6910	6.3511	0.000146816	2.29417e-06	0.000789649
KEGG_PATHWAY	hsa05031:Amphetamine addiction	13	5.30612	8.66832e-07	PRKCA, FOS, DRD1, GRIA2, JUN, CREB1, SLC6A3, MAOA, MAOB, PRKACA, PPP3CA, SIRT1, PRKCB	221	66	6910	6.15865	0.000208018	3.15211e-06	0.00111886
KEGG_PATHWAY	hsa04664:Fc epsilon RI signaling pathway	13	5.30612	1.21206e-06	PRKCA, PIK3CG, IL4, AKT1, MAPK1, PLA2G4A, TNF, MAPK14, MAPK3, RAF1, MAPK8, MAPK10, PRKCB	221	68	6910	5.97751	0.000290853	4.21586e-06	0.00156446
KEGG_PATHWAY	hsa04662:B cell receptor signaling pathway	13	5.30612	1.42652e-06	PIK3CG, RELA, NFKBIA, RAF1, AKT1, MAPK1, FOS, GSK3B, JUN, MAPK3, PPP3CA, IKBKB, CHUK	221	69	6910	5.89088	0.000342307	4.89093e-06	0.00184127
KEGG_PATHWAY	hsa04540:Gap junction	13	5.30612	1.94813e-05	PRKCA, EGFR, MAPK1, DRD1, ADCY2, ADRB1, MAPK3, RAF1, GJA1, PRKACA, EGF, PRKCB, HTR2A	221	88	6910	4.61898	0.00466464	5.77212e-05	0.0251425
KEGG_PATHWAY	hsa04270:Vascular smooth muscle contraction	13	5.30612	0.000377386	PRKCA, KCNMA1, MAPK1, PLA2G4A, ADCY2, MAPK3, ADRA1B, ADRA1A, RAF1, PRKACA, PRKCD, ADRA1D, PRKCB	221	119	6910	3.41572	0.0866077	0.000943199	0.486018
KEGG_PATHWAY	hsa04630:Jak-STAT signaling pathway	13	5.30612	0.00217343	IL4, PIK3CG, IL6, PIM1, BCL2L1, STAT1, IL10, STAT3, AKT1, CCND1, IFNG, MYC, IL2	221	145	6910	2.80325	0.40678	0.00505698	2.76934
KEGG_PATHWAY	hsa04930:Type II diabetes mellitus	12	4.89796	2.12625e-07	PIK3CG, MAPK1, TNF, SLC2A4, MAPK3, HK2, MAPK8, MAPK10, IKBKB, PRKCD, ADIPOQ, INSR	221	48	6910	7.81674	5.10287e-05	8.95263e-07	0.000274445
KEGG_PATHWAY	hsa05134:Legionellosis	12	4.89796	7.61159e-07	CASP3, IL6, TNF, CASP9, HSF1, CASP7, RELA, CASP8, CXCL8, NFKBIA, IL1B, CD14	221	54	6910	6.94822	0.000182661	2.81043e-06	0.000982461
KEGG_PATHWAY	hsa05120:Epithelial cell signaling in Helicobacter pylori infection	12	4.89796	7.09715e-06	EGFR, CASP3, MAPK14, RELA, JUN, MET, CXCL8, NFKBIA, MAPK8, MAPK10, IKBKB, CHUK	221	67	6910	5.60005	0.00170187	2.18372e-05	0.00916026
KEGG_PATHWAY	hsa05032:Morphine addiction	12	4.89796	0.000133566	OPRM1, PRKCA, DRD1, GABRA2, ADCY2, GABRA1, GABRA3, GABRA6, GABRA5, PRKACA, PDE3A, PRKCB	221	91	6910	4.12312	0.0315495	0.000364228	0.172263
KEGG_PATHWAY	hsa04750:Inflammatory mediator regulation of TRP channels	12	4.89796	0.000260104	PRKCA, PIK3CG, PLA2G4A, ADCY2, MAPK14, IL1B, PRKACA, MAPK8, MAPK10, PRKCD, PRKCB, HTR2A	221	98	6910	3.82861	0.0605241	0.000671099	0.33521
KEGG_PATHWAY	hsa04611:Platelet activation	12	4.89796	0.00277033	PIK3CG, AKT1, MAPK1, PLA2G4A, ADCY2, MAPK14, MAPK3, COL3A1, PTGS1, PRKACA, NOS3, COL1A1	221	130	6910	2.88618	0.486139	0.00632091	3.51741
KEGG_PATHWAY	hsa04310:Wnt signaling pathway	12	4.89796	0.00439353	PRKCA, PPARD, CCND1, JUN, GSK3B, TP53, PRKACA, MAPK8, PPP3CA, MAPK10, MYC, PRKCB	221	138	6910	2.71887	0.652424	0.00956101	5.52495
KEGG_PATHWAY	hsa00140:Steroid hormone biosynthesis	11	4.4898	1.19245e-05	AKR1C3, CYP3A4, HSD3B2, HSD3B1, CYP1B1, CYP1A1, SULT1E1, CYP1A2, UGT1A1, AKR1C1, CYP19A1	221	58	6910	5.92994	0.00285779	3.57729e-05	0.0153904
KEGG_PATHWAY	hsa05204:Chemical carcinogenesis	11	4.4898	0.000204002	GSTM1, CYP3A4, GSTM2, CYP1B1, CYP1A1, PTGS2, ADH1C, CHRNA7, CYP1A2, UGT1A1, GSTP1	221	80	6910	4.29921	0.0477861	0.000532093	0.262997
KEGG_PATHWAY	hsa04970:Salivary secretion	11	4.4898	0.000371427	PRKCA, KCNMA1, ADRB2, ADCY2, ADRB1, CHRM3, ADRA1B, ADRA1A, PRKACA, ADRA1D, PRKCB	221	86	6910	3.99926	0.0853	0.000938076	0.478361
KEGG_PATHWAY	hsa04650:Natural killer cell mediated cytotoxicity	11	4.4898	0.00534863	PRKCA, PIK3CG, ICAM1, MAPK1, CASP3, TNF, MAPK3, IFNG, RAF1, PPP3CA, PRKCB	221	122	6910	2.81915	0.723934	0.011227	6.68811
KEGG_PATHWAY	hsa05143:African trypanosomiasis	10	4.08163	5.65851e-07	PRKCA, VCAM1, ICAM1, IL6, TNF, IFNG, IL1B, SELE, IL10, PRKCB	221	33	6910	9.47484	0.000135795	2.19039e-06	0.000730369
KEGG_PATHWAY	hsa04923:Regulation of lipolysis in adipocytes	10	4.08163	5.87469e-05	PIK3CG, AKT1, ADRB2, PTGER3, ADCY2, ADRB1, PTGS2, PTGS1, PRKACA, INSR	221	56	6910	5.58339	0.0140007	0.000165865	0.075801
KEGG_PATHWAY	hsa05131:Shigellosis	10	4.08163	0.000171208	MAPK1, MAPK14, RELA, MAPK3, CXCL8, NFKBIA, MAPK8, MAPK10, IKBKB, CHUK	221	64	6910	4.88546	0.0402606	0.000456491	0.220762
KEGG_PATHWAY	hsa05211:Renal cell carcinoma	10	4.08163	0.000193314	PIK3CG, AKT1, MAPK1, HIF1A, JUN, MAPK3, VEGFA, MET, RAF1, TGFB1	221	65	6910	4.8103	0.0453399	0.000509759	0.249233
KEGG_PATHWAY	hsa04622:RIG-I-like receptor signaling pathway	10	4.08163	0.000342623	TNF, MAPK14, RELA, CASP8, CXCL8, NFKBIA, MAPK8, MAPK10, IKBKB, CHUK	221	70	6910	4.46671	0.0789524	0.000874549	0.441339
KEGG_PATHWAY	hsa00980:Metabolism of xenobiotics by cytochrome P450	10	4.08163	0.000521533	GSTM1, CYP3A4, GSTM2, CYP1B1, CYP1A1, ADH1C, CYP1A2, UGT1A1, GSTP1, AKR1C1	221	74	6910	4.22527	0.11768	0.00127674	0.671083
KEGG_PATHWAY	hsa04727:GABAergic synapse	10	4.08163	0.00143585	PRKCA, GABRA2, ADCY2, GABRA1, GABRA3, GABRA6, GABRA5, ABAT, PRKACA, PRKCB	221	85	6910	3.67847	0.291674	0.00340855	1.83756
KEGG_PATHWAY	hsa04916:Melanogenesis	10	4.08163	0.00439895	PRKCA, MAPK1, TYR, ADCY2, CREB1, GSK3B, MAPK3, RAF1, PRKACA, PRKCB	221	100	6910	3.1267	0.652877	0.00948693	5.53159
KEGG_PATHWAY	hsa05020:Prion diseases	9	3.67347	6.48969e-06	MAPK1, IL6, BAX, MAPK3, IL1B, ELK1, PRKACA, SOD1, IL1A	221	33	6910	8.52735	0.00155632	2.04936e-05	0.00837625
KEGG_PATHWAY	hsa05030:Cocaine addiction	9	3.67347	0.000135861	DRD1, GRIA2, SLC6A3, RELA, JUN, CREB1, MAOA, MAOB, PRKACA	221	49	6910	5.74291	0.0320829	0.000366325	0.175221
KEGG_PATHWAY	hsa04150:mTOR signaling pathway	9	3.67347	0.000451456	PRKCA, PIK3CG, AKT1, MAPK1, TNF, MAPK3, IKBKB, PTEN, PRKCB	221	58	6910	4.85177	0.102708	0.00111663	0.581153
KEGG_PATHWAY	hsa00982:Drug metabolism - cytochrome P450	9	3.67347	0.00132555	GSTM1, CYP3A4, GSTM2, MAOA, MAOB, ADH1C, CYP1A2, UGT1A1, GSTP1	221	68	6910	4.13828	0.272646	0.00317836	1.69751
KEGG_PATHWAY	hsa04666:Fc gamma R-mediated phagocytosis	9	3.67347	0.00506415	PRKCA, PIK3CG, AKT1, MAPK1, NCF1, MAPK3, RAF1, PRKCD, PRKCB	221	84	6910	3.35003	0.704322	0.0107251	6.34306
KEGG_PATHWAY	hsa05216:Thyroid cancer	8	3.26531	2.58708e-05	MAPK1, CCND1, RXRB, RXRA, MAPK3, PPARG, TP53, MYC	221	29	6910	8.62537	0.00618983	7.57175e-05	0.0333876
KEGG_PATHWAY	hsa04730:Long-term depression	8	3.26531	0.00277193	PRKCA, MAPK1, IGF1R, PLA2G4A, GRIA2, MAPK3, RAF1, PRKCB	221	60	6910	4.16893	0.486337	0.00626508	3.51941
KEGG_PATHWAY	hsa00590:Arachidonic acid metabolism	8	3.26531	0.00334553	AKR1C3, PLA2G4A, PLB1, PTGS2, PTGES, PTGS1, LTA4H, ALOX5	221	62	6910	4.03445	0.552587	0.00741931	4.23326
KEGG_PATHWAY	hsa04720:Long-term potentiation	8	3.26531	0.00475992	PRKCA, MAPK1, GRIA2, MAPK3, RAF1, PRKACA, PPP3CA, PRKCB	221	66	6910	3.78994	0.681811	0.0101721	5.97273
KEGG_PATHWAY	hsa04520:Adherens junction	8	3.26531	0.00711213	EGFR, MAPK1, IGF1R, ERBB2, MAPK3, MET, PTPN1, INSR	221	71	6910	3.52304	0.819678	0.0146588	8.80114
KEGG_PATHWAY	hsa04960:Aldosterone-regulated sodium reabsorption	7	2.85714	0.00131638	PRKCA, PIK3CG, MAPK1, MAPK3, NR3C2, INSR, PRKCB	221	39	6910	5.61202	0.271042	0.00318823	1.68586
KEGG_PATHWAY	hsa05033:Nicotine addiction	7	2.85714	0.00150821	GABRA2, GABRA1, GRIA2, GABRA3, GABRA6, GABRA5, CHRNA7	221	40	6910	5.47172	0.303887	0.00354511	1.92934
KEGG_PATHWAY	hsa05416:Viral myocarditis	7	2.85714	0.00911221	ICAM1, CAV1, CASP3, CCND1, CASP9, CD40LG, CASP8	221	57	6910	3.8398	0.888859	0.018446	11.1442
KEGG_PATHWAY	hsa05332:Graft-versus-host disease	6	2.44898	0.00358187	IL6, TNF, IFNG, IL1B, IL1A, IL2	221	33	6910	5.6849	0.577342	0.00786972	4.52598
KEGG_PATHWAY	hsa05330:Allograft rejection	6	2.44898	0.00593501	IL4, TNF, CD40LG, IFNG, IL10, IL2	221	37	6910	5.07032	0.760367	0.0123462	7.39568
KEGG_PATHWAY	hsa00380:Tryptophan metabolism	6	2.44898	0.00829532	CYP1B1, CYP1A1, MAOA, MAOB, CAT, CYP1A2	221	40	6910	4.69005	0.864554	0.0169419	10.194
